# Supplementary material for: Comparative phase I randomized open-label pilot clinical trial of Gynophilus® (Lcr regenerans®) immediate release capsules versus slow release muco-adhesive tablets
Source: Eur J Clin Microbiol Infect Dis. 2018 Jul 21;37(10):1869–80. doi: 10.1007/s10096-018-3321-8 (PMC6154122; doi:10.1007/s10096-018-3321-8)
Supplement: Supplementary file 1 — (XLSX 368 kb) [file 10096_2018_3321_MOESM1_ESM.xlsx]

## Sheet: Biose_data_Comprigel_09062016
Comparative phase I randomized open-label pilot clinical trial of Gynophilus® (Lcr regenerans®) Immediate Release capsules versus Slow Release muco-adhesive tablets.
European Journal of Clinical Microbiology & Infectious Diseases
Caroline DAUSSETa#, Stéphane PATRIERa, Pawel GAJERb, Claudia THORALa, Yann LENGLETc, Jean-Michel CARDOTd, Philippe JUDLINe, Jacques RAVELb, Adrien NIVOLIEZa
a Research and development department, BIOSE, Aurillac, France b Institute for Genome Sciences, University of Maryland School of Medicine, Baltimore, Maryland, USA c Gynecology and obstetrics department, Jacques Lacarin Hospital Center, Vichy, France d Biopharmaceutical Department, UMR MEDIS, Faculty of Pharmacy, University of Clermont Auvergne, Clermont-Ferrand, France e Gynecology and Obstetric…
# corresponding author, c.dausset@biose.com
Absolute taxa abundance observed in all samples.
Metadata					Taxonomic data
subject_id	treatment_group	sample_name	sample_id	sample_date	total_reads	Lactobacillus_crispatus	Lactobacillus_iners	Lactobacillus_casei	Escherichia_coli	Lactobacillus_gasseri	Enterococcus_faecalis	g_Streptococcus	Lactobacillus_jensenii	Gardnerella_vaginalis	Raoultella_planticola	Lactobacillus_vaginalis	g_Pseudomonas	Ureaplasma_parvum	Atopobium_vaginae	g_Staphylococcus	Lactobacillus_coleohominis	Finegoldia_magna	Corynebacterium_accolens	Prevotella_bivia	Acinetobacter_baumannii	Sneathia_sanguinegens	Alloscardovia_omnicolens	Anaerococcus_tetradius	Lactobacillus_mucosae	Aerococcus_christensenii	Peptoniphilus_harei	Clostridium_colicanis	Lactobacillus_salivarius	Prevotella_genogroup_2	Anaerococcus_vaginalis	Bacteroides_uniformis	Bifidobacterium_breve	Bifidobacterium_longum	Lactobacillus_fermentum	Serratia_marcescens	Gemella	Prevotella_disiens	Prevotella_genogroup_3	Fusobacterium_nucleatum	Peptoniphilus_indolicus	Agrobacterium_tumefaciens	Howardella_ureilytica	Peptoniphilus_asaccharolyticus	Porphyromonas_bennonis
001-001	REF	SID001001TP1.RAV688.E2	1	2015-09-08	21786	160	48	1839	14	10842	3946	72	128	7	0	439	7	37	2	67	3722	98	124	0	0	55	9	3	2	3	6	0	0	0	22	1	9	0	31	0	7	0	2	10	2	0	0	1	2
		SID001001TP2.RAV688.D1	2	2015-09-09	30580	74	34	1516	13357	10962	3368	7	51	9	2	1108	0	3	2	6	9	17	9	0	0	3	1	3	0	1	6	1	0	0	10	0	0	0	0	0	0	0	1	1	0	0	0	0	0
		SID001001TP3.RAV687.G11	3	2015-09-10	34045	34	439	10666	8	15587	318	242	14	0	0	1762	11	46	9	14	2835	492	101	0	0	43	7	3	3	0	30	0	2	613	51	0	0	0	353	0	1	42	10	17	37	0	0	7	23
		SID001001TP4.RAV687.F10	4	2015-09-11	36152	32	626	19557	13	13084	11	12	18	2	0	1239	11	34	2	2	1283	3	0	0	0	13	2	0	3	0	0	1	0	0	0	0	0	0	145	0	1	0	0	4	0	0	12	0	0
		SID001001TP5.RAV687.E9	5	2015-09-12	34528	30	271	7889	3	19944	5	11	23	2	0	2536	6	21	1	5	3627	11	3	1	0	7	2	1	0	0	1	1	0	2	9	0	0	0	83	0	0	1	0	4	0	0	1	0	0
		SID001001TP6.RAV687.D8	6	2015-09-13	38836	52	650	22296	6	12671	290	111	29	5	5	784	14	35	16	2	1117	13	5	0	1	52	4	1	1	1	4	1	0	4	1	0	2	0	433	0	0	2	0	6	4	0	169	0	0
		SID001001TP7.RAV687.C7	7	2015-09-14	34807	149	462	21006	9	7263	2173	969	128	8	5	549	6	20	14	22	1120	155	25	4	0	56	9	1	3	0	5	0	2	6	11	0	0	0	463	0	29	5	0	11	1	0	4	0	0
		SID001001TP8.RAV687.B6	8	2015-09-15	37218	98	282	27533	375	2030	2637	750	79	10	3	581	9	42	16	80	1205	127	35	1	0	36	8	11	2	1	8	1	0	89	26	1	5	1	936	0	37	14	0	9	6	0	1	1	3
		SID001001TP9.RAV688.E3	9	2015-09-16	24755	62	304	6368	7	13579	788	235	49	9	1	907	9	51	5	4	2027	7	0	1	0	32	1	1	2	0	1	1	0	0	2	0	0	0	243	0	1	0	1	9	2	1	0	0	0
		SID001001TP10.RAV688.D2	10	2015-09-17	26546	21	413	8197	4	14365	6	5	21	2	0	1112	10	12	2	2	2149	0	5	0	0	6	2	9	0	0	3	2	1	1	0	0	0	0	171	0	1	0	0	6	0	2	0	0	1
		SID001001TP11.RAV688.F3	11	2015-09-18	29227	27	416	8061	9	16843	4	10	18	8	2	1156	10	16	3	2	2474	0	1	0	1	3	1	0	0	2	1	0	0	1	0	1	0	1	119	0	0	0	0	2	1	0	1	0	1
		SID001001TP12.RAV687.C6	12	2015-09-19	37606	52	34	9983	40	8593	16	44	10	14	10	66	0	30	17227	3	40	9	5	830	0	11	135	1	2	2	4	0	2	0	3	0	15	128	0	0	0	4	1	2	0	0	153	1	1
		SID001001TP13.RAV687.D7	13	2015-09-20	41490	51	51	486	721	30368	507	1123	8	11	20	548	7	37	6266	29	107	29	9	176	0	56	1	1	0	1	2	0	1	0	2	1	0	0	0	3	1	1	1	9	0	0	412	0	0
		SID001001TP14.RAV687.E8	14	2015-09-21	49222	44	45	16264	13	3489	589	28	6	11	28303	101	1	10	186	1	46	7	0	0	0	10	1	4	0	1	2	0	3	0	2	0	0	0	1	0	0	0	0	1	0	0	24	0	0
		SID001001TP15.RAV687.F9	15	2015-09-22	36179	31	41	55	16011	10150	6409	465	6	4	1642	40	3	26	430	4	12	15	2	14	0	34	0	5	1	0	2	2	0	6	6	0	0	0	0	0	1	19	1	19	0	0	17	1	0
		SID001001TP16.RAV687.G10	16	2015-09-23	38071	30	24	86	16624	8693	1606	7202	7	9	31	583	1	8	2359	3	161	2	9	17	0	40	1	0	0	0	0	0	0	0	1	0	1	0	2	0	257	0	0	1	0	0	52	0	0
		SID001001TP17.RAV687.H11	17	2015-09-24	32032	16	29	56	1127	13241	325	1485	1	10	178	1365	5	83	12237	8	316	6	1	9	0	48	1	1	0	0	1	0	0	0	2	0	1	0	16	0	36	0	0	14	0	0	880	1	0
		SID001001TP18.RAV688.E1	18	2015-09-25	27491	28	436	10166	9	12620	10	12	14	4	4	1595	11	32	2	3	2056	52	12	1	1	13	1	0	2	0	15	2	0	35	22	6	0	0	226	0	0	34	0	7	3	1	2	0	3
		SID001001TP19.RAV688.F2	19	2015-09-26	22760	32	228	4163	16	11633	8	10	14	5	0	867	8	38	8	8	1216	643	132	0	0	330	7	10	0	0	129	0	0	1354	107	0	0	0	437	0	0	73	77	5	88	0	1	73	105
		SID001001TP20.RAV688.A8	20	2015-09-27	32071	20043	58	944	9	15	5	7	255	6466	5	4082	12	34	1	0	0	7	11	17	0	22	0	7	0	2	4	0	1	4	5	0	0	0	0	0	1	2	1	11	0	0	1	1	1
		SID001001TP21.RAV688.H6	21	2015-09-28	33124	35	520	15053	13	14457	34	6	17	23	0	561	19	57	2	1	627	49	3	0	0	21	1	1	0	4	6	1	0	30	9	1	0	0	1512	0	1	4	2	7	0	0	1	0	1
		SID001001TPV1.RAV690.F5	V1	2015-09-07	52457	3769	57	35	35	43807	56	113	2654	27	10	312	13	52	6	53	5	414	190	1	2	57	59	24	0	2	76	5	0	60	118	3	18	6	0	0	9	9	17	14	4	1	29	2	37
		SID001001TPV2.RAV690.G1	V2	2015-09-29	39707	1554	948	11178	16	19415	30	8	69	28	1	1798	13	211	5	10	640	212	39	99	4	78	118	4	0	1	41	13	3	275	16	0	0	409	2126	0	0	12	10	2	23	0	0	17	31
001-003	TRT2	SID001003TP1.RAV687.D6	1	2015-09-10	44027	38	49	169	121	16042	16	246	9	5	13	2013	6	52	23677	9	307	4	2	101	0	11	0	0	2	0	3	1	1	1	0	0	0	0	663	0	1	0	0	8	0	0	295	0	3
		SID001003TP2.RAV687.H3	2	2015-09-11	21706	20	34	2180	11	7838	14	12	1	7	4	182	2	3	11289	2	19	2	5	9	0	8	15	1	2	0	1	0	0	2	0	0	0	5	0	0	0	2	0	0	0	0	8	0	0
		SID001003TP3.RAV687.A5	3	2015-09-12	36462	35	102	1950	6	24780	7	33	6	6	6	20	19	116	4	8	2	85	8	19	0	36	1	26	9006	0	24	1	0	9	9	4	46	0	0	0	0	0	2	19	3	0	1	2	3
		SID001003TP4.RAV686.F7	4	2015-09-13	39798	21	38	544	3	10264	28	15	10	4	4	277	21800	2	6580	2	61	0	1	0	0	1	1	0	0	0	0	0	0	0	0	1	0	0	0	101	0	1	3	0	0	0	17	0	0
		SID001003TP5.RAV686.G8	5	2015-09-14	26467	44	45	3591	7	11324	9	15	10	7	1	730	7	27	10428	3	137	3	2	7	0	7	3	1	3	0	0	1	0	2	0	0	0	0	0	0	0	2	0	5	0	0	29	0	0
		SID001003TP6.RAV686.H9	6	2015-09-15	12544	31	53	341	11	6182	15	19	4	3	5	449	5	4	5345	1	32	1	0	4	0	8	2	1	1	1	0	1	0	0	0	4	1	0	0	0	1	0	1	2	0	0	0	0	0
		SID001003TP7.RAV686.A11	7	2015-09-16	34260	37	55	525	571	14707	817	19	4	2	42	412	4	12	16512	1	81	2	4	17	1	8	2	1	3	0	0	0	0	0	1	1	4	0	0	0	0	0	0	1	0	0	329	0	0
		SID001003TP8.RAV686.B12	8	2015-09-17	33666	40	41	234	7	6931	9	10	15	14	18386	80	5	6	7790	1	8	0	2	1	1	8	0	0	1	0	0	0	0	0	0	0	0	0	0	2	1	0	0	0	0	1	31	0	1
		SID001003TP9.RAV687.G1	9	2015-09-18	33185	33	45	7140	13478	3733	1688	181	16	5	32	45	2	17	2879	13	24	2	0	1	0	9	2	2	2	2	1	1	1	1	1	0	2	0	0	0	1	0	0	0	1	0	7	1	0
		SID001003TP10.RAV687.H2	10	2015-09-19	35004	38	72	271	10211	11771	4211	3190	10	7	94	141	3	37	3807	88	43	12	11	10	0	296	2	2	1	1	2	0	1	0	2	0	3	0	0	0	18	7	2	8	0	0	1	0	0
		SID001003TP11.RAV687.E7	11	2015-09-20	40670	33	56	237	10	17547	5	20	10	18	12	1723	2	76	20065	11	264	4	1	3	0	18	0	3	0	1	4	0	0	2	3	0	0	0	207	0	0	2	0	12	1	0	237	1	2
		SID001003TP12.RAV687.F8	12	2015-09-21	45694	25	26879	390	18	12	8	22	14201	7	12	1	8	3861	7	0	2	19	4	7	0	24	0	39	1	0	8	0	0	25	11	12	2	1	0	0	0	9	0	6	1	0	9	6	4
		SID001003TP13.RAV687.G9	13	2015-09-22	38739	31	19593	663	10	24	4	26	11278	6	0	4	8	6542	5	1	3	55	76	6	0	29	0	75	2	0	17	0	1	47	16	0	0	0	0	0	0	28	14	6	9	0	8	33	18
		SID001003TP14.RAV687.H10	14	2015-09-23	57537	28	29297	895	17	45	13	20	18164	5	0	5	15	8907	2	0	2	2	10	3	0	34	0	8	1	2	3	0	0	1	1	1	0	1	0	0	0	2	0	12	3	0	2	0	1
		SID001003TP15.RAV687.A12	15	2015-09-24	198	27	32	25	8	30	7	6	9	5	0	1	0	3	5	0	3	4	2	0	1	1	1	1	3	0	3	0	0	0	2	1	0	0	0	0	0	0	0	0	0	0	0	1	1
		SID001003TP16.RAV688.F1	16	2015-09-25	23702	37	54	34	7925	6022	2199	321	13	7	295	238	3	27	2807	3	45	109	11	516	1962	47	1	7	0	4	10	1	0	87	21	3	0	0	44	0	5	130	3	17	3	0	45	3	0
		SID001003TP17.RAV688.G2	17	2015-09-26	25402	28	37	11876	10	9685	6	26	4	8	0	142	2	50	3076	4	78	20	4	29	1	27	1	1	0	1	2	0	1	4	4	1	0	0	10	0	0	7	0	4	0	0	195	0	0
		SID001003TP18.RAV688.H3	18	2015-09-27	26418	19	24	3649	38	14880	7	6	6	3	5	555	17	80	5677	4	116	6	4	8	1	38	0	3	1	0	0	0	0	0	1	1	0	0	1175	0	0	3	0	10	0	0	50	0	0
		SID001003TP19.RAV687.E6	19	2015-09-28	45020	63	5503	1571	19	21	9	10	30943	5	0	2	2	6775	2	2	8	4	2	0	0	22	0	4	0	3	1	3	0	1	0	0	1	0	0	0	0	0	1	1	0	0	0	2	0
		SID001003TP20.RAV687.F7	20	2015-09-29	41814	29	10921	5787	9	20	3	47	19826	9	7	4	13	5062	3	1	3	2	1	2	0	7	0	3	0	0	1	1	0	3	1	2	0	0	0	0	0	0	0	2	0	0	1	2	3
		SID001003TP21.RAV688.G3	21	2015-09-30	28461	31	81	2922	12	12185	10	14	15	3	0	466	8	25	12257	2	121	6	7	1	0	12	0	0	0	0	1	0	0	0	2	0	0	0	45	0	0	1	0	4	1	0	198	0	0
		SID001003TPV1.RAV690.A11	V1	2015-09-07	24176	87	60	582	3843	6473	916	1620	7	12	20	15	8	15	3233	50	4	10	5	5933	5	10	33	1	19	0	9	3	0	1	3	5	5	2	0	0	3	1	0	4	0	0	58	1	0
		SID001003TPV2.RAV690.G9	V2	2015-10-01	41647	937	1085	174	77	17955	41	15	184	12	57	1013	26	181	19331	42	111	1	12	3	9	38	6	3	0	0	1	2	0	0	2	1	0	1	168	0	1	0	0	25	0	0	73	5	0
001-004	TRT1	SID001004TP1.RAV683.D10	1	2015-09-10	30016	10003	37	4671	9	9	5302	5	72	7	68	3	3	30	12	5020	0	1	4690	0	0	12	1	2	0	0	0	2	0	1	2	1	1	0	0	0	3	0	0	6	0	3	0	1	0
		SID001004TP2.RAV683.C9	2	2015-09-11	32683	24981	57	297	25	12	969	8	9	3	6174	7	12	53	0	3	0	2	4	0	6	23	1	0	0	0	0	1	0	0	2	4	0	0	0	0	0	0	0	6	0	2	0	0	0
		SID001004TP3.RAV683.B8	3	2015-09-12	28051	27226	42	575	5	6	1	13	27	10	0	4	5	41	4	9	3	4	7	0	2	13	3	4	1	0	1	0	0	1	3	1	1	0	0	0	1	0	2	5	1	2	0	0	0
		SID001004TP4.RAV683.A7	4	2015-09-13	43706	25841	80	17412	12	18	5	8	138	9	2	12	7	30	1	11	9	5	18	2	1	19	9	11	0	0	1	0	0	3	9	0	0	0	0	0	1	0	1	3	2	0	1	1	0
		SID001004TP5.RAV683.H5	5	2015-09-14	31327	28552	75	2368	14	13	23	4	36	6	3	9	26	71	3	4	3	3	8	1	2	31	1	5	0	0	5	0	0	1	2	3	4	0	0	0	1	2	4	7	0	0	0	0	1
		SID001004TP6.RAV683.G4	6	2015-09-15	26342	5295	8782	9146	18	57	35	3	167	112	0	2395	13	127	3	14	2	27	13	27	0	28	6	5	0	0	8	1	0	1	5	1	0	0	0	0	0	0	0	2	2	0	0	0	1
		SID001004TP7.RAV683.F3	7	2015-09-16	34824	18170	58	13279	4	11	1	16	113	13	4	2	21	56	2	1908	3	103	245	6	5	207	5	136	0	0	54	1	1	3	83	17	0	2	0	0	0	26	44	5	8	0	0	6	37
		SID001004TP8.RAV683.E2	8	2015-09-17	35892	23776	43	746	13	13	4	9	25	9	0	3	6	33	0	4608	2	1	6533	1	0	9	0	0	0	3	1	4	1	2	2	2	0	0	0	0	0	0	0	0	0	0	0	0	1
		SID001004TP9.RAV683.D1	9	2015-09-18	30220	25418	52	93	15	11	3973	8	32	12	7	5	20	59	1	40	2	74	89	2	4	44	5	90	0	0	25	0	1	0	63	1	1	0	0	0	0	1	4	15	5	0	0	1	5
		SID001004TP10.RAV683.C10	10	2015-09-19	25762	14131	54	10506	27	14	14	3	54	8	7	3	6	56	0	44	2	21	55	4	2	33	29	19	0	1	4	0	0	4	27	0	0	0	0	0	1	0	0	10	2	0	0	0	0
		SID001004TP11.RAV683.A9	11	2015-09-20	41053	8251	37	25	3	8	4	13	6	4	27519	3	0	11	0	3	1	59	12	2	4617	35	0	0	0	0	0	0	1	0	3	0	0	0	0	0	0	0	0	2	0	0	0	0	0
		SID001004TP12.RAV683.B10	12	2015-09-21	19550	19021	82	35	19	13	16	49	4	6	4	9	14	56	2	16	2	63	15	1	2	73	3	0	0	0	1	2	0	1	7	4	0	0	1	0	0	0	1	4	0	2	0	1	1
		SID001004TP13.RAV683.C1	13	2015-09-22	31204	23618	41	6842	7	16	4	14	74	3	2	16	41	161	2	11	3	47	106	3	4	90	7	2	1	0	2	1	0	0	7	0	0	4	0	0	3	2	0	26	0	0	0	0	0
		SID001004TP14.RAV683.D2	14	2015-09-23	31950	30966	48	96	3	14	2	18	8	8	0	5	19	65	6	59	3	145	197	7	9	24	4	77	0	2	18	1	0	6	81	0	1	0	0	0	0	0	0	11	0	3	0	2	2
		SID001004TP15.RAV683.E3	15	2015-09-24	33266	32361	47	72	4	9	8	14	18	15	3	4	25	85	5	21	2	52	82	6	9	55	3	56	0	1	9	2	0	0	63	74	3	0	0	0	0	4	2	10	0	3	0	0	1
		SID001004TP16.RAV683.F4	16	2015-09-25	35575	20607	23	14439	15	2	5	2	118	2	1	7	16	62	5	15	0	44	36	1	5	41	15	17	0	0	8	0	0	8	5	7	3	0	0	0	0	3	2	4	0	0	0	1	3
		SID001004TP17.RAV683.G5	17	2015-09-26	27857	26181	50	735	413	6	3	14	18	5	2	12	14	55	7	42	1	30	78	1	7	26	1	41	0	0	14	0	3	2	41	1	0	0	0	0	0	3	3	8	0	1	0	0	4
		SID001004TP18.RAV683.H6	18	2015-09-27	26970	16613	70	40	4579	11	9	69	17	5	9	10	3863	63	2	194	1	713	352	0	3	38	8	56	0	1	28	0	1	4	50	0	0	0	0	0	1	14	10	3	5	2	0	4	5
		SID001004TP19.RAV683.A8	19	2015-09-28	37585	8808	55	10253	7	9	6	9	53	2	17846	8	2	25	3	20	3	17	7	1	384	4	2	0	1	0	2	0	0	2	1	0	0	0	0	0	0	1	0	2	0	0	0	2	1
		SID001004TP20.RAV683.B9	20	2015-09-29	25228	24178	58	551	28	20	14	14	8	9	5	11	18	73	0	26	4	35	38	2	5	32	2	9	0	0	7	2	1	3	22	0	0	0	0	0	0	0	1	8	2	0	0	3	1
		SID001004TP21.RAV683.H7	21	2015-09-30	43970	42687	37	240	13	10	3	24	2	9	4	7	15	77	6	52	1	76	148	2	1	105	2	57	0	1	37	2	0	1	88	7	0	0	0	0	1	15	49	3	7	1	0	2	7
		SID001004TPV1.RAV690.G5	V1	2015-09-09	39973	33801	4113	34	28	368	44	16	493	333	12	122	17	175	10	4	11	6	7	45	3	32	39	29	1	0	3	57	2	2	3	5	2	98	1	0	0	0	3	14	1	1	0	3	1
		SID001004TPV2.RAV690.E9	V2	2015-10-03	48250	15284	65	19103	71	58	36	19	132	9	3	5	3	13	1	13405	1	2	1	0	0	9	0	0	3	1	0	2	0	0	0	1	0	0	1	0	0	0	0	1	0	0	1	0	0
001-005	REF	SID001005TP1.RAV685.A6	1	2015-09-10	31116	21462	2081	3760	2815	3	154	3	127	171	8	388	6	8	5	2	3	21	4	39	0	10	3	2	0	1	5	0	0	2	5	0	0	0	0	0	1	0	0	3	2	0	3	0	0
		SID001005TP2.RAV685.B7	2	2015-09-11	27818	12337	383	10700	8	7	0	8	311	22	3	3923	8	53	0	2	0	6	0	6	1	9	0	0	0	1	5	0	0	0	0	0	0	0	0	0	1	0	0	7	0	0	0	0	0
		SID001005TP3.RAV685.C8	3	2015-09-12	30380	16410	488	7254	161	2	18	32	347	113	4	4436	15	64	2	17	1	94	1	417	0	30	1	76	0	1	80	1	0	91	31	0	0	0	0	0	3	0	7	17	3	0	10	1	0
		SID001005TP4.RAV685.D8	4	2015-09-13	31748	19871	1523	4422	1	3	6	20	407	125	12	4820	9	33	4	26	1	53	2	172	0	14	3	75	0	1	23	0	0	35	11	0	0	0	1	0	0	0	1	5	2	0	1	0	0
		SID001005TP5.RAV685.E9	5	2015-09-14	31349	16780	923	9209	7	11	6	42	298	53	2	3369	15	67	0	7	1	137	8	47	0	24	1	113	0	1	73	1	5	33	42	0	0	0	0	0	1	0	4	9	6	0	0	1	6
		SID001005TP6.RAV685.F10	6	2015-09-15	25608	12383	4148	3340	7	15	261	458	222	163	0	2137	4	30	2	224	2	320	23	1231	1	9	8	105	1	0	147	0	2	128	35	1	0	0	0	0	0	1	22	7	15	0	2	0	6
		SID001005TP7.RAV685.G11	7	2015-09-16	29151	11997	3373	9406	2	16	13	58	269	19	1	3443	9	59	7	14	0	60	11	58	2	17	5	62	0	1	38	1	0	71	20	0	0	0	0	0	0	1	32	10	11	0	0	1	7
		SID001005TP8.RAV686.D1	8	2015-09-17	32085	19697	2539	2061	10	10	7	54	485	255	7	5193	11	45	4	26	0	116	52	47	0	11	6	676	1	0	107	0	0	89	160	0	0	0	0	0	0	1	85	4	35	0	0	1	118
		SID001005TP9.RAV686.E2	9	2015-09-18	25233	15353	1105	1351	20	12	6	9	378	4204	1	2557	3	14	3	6	1	18	5	19	2	2	2	54	1	2	16	0	1	12	13	0	0	0	0	0	0	0	2	2	5	0	0	0	3
		SID001005TP10.RAV686.F3	10	2015-09-19	25530	10470	1422	10710	22	16	3	19	176	837	3	1630	18	24	6	4	1	10	5	13	1	8	4	41	0	0	11	0	1	14	20	0	0	0	0	0	0	0	1	2	4	0	0	0	3
		SID001005TP11.RAV686.G4	11	2015-09-20	23292	9924	1206	9412	7	13	7	3	187	976	2	1423	5	24	9	20	1	7	3	7	2	5	0	8	0	0	3	0	0	0	5	0	0	0	0	0	1	0	2	5	0	0	1	0	1
		SID001005TP12.RAV686.H5	12	2015-09-21	39588	24089	2691	6045	6	23	13	20	400	552	0	5195	25	102	10	85	0	65	2	18	0	27	4	39	6	0	35	1	0	29	13	0	0	0	0	0	0	0	1	14	4	0	2	0	2
		SID001005TP13.RAV685.E8	13	2015-09-22	21571	12221	1684	2058	4	0	8	31	274	1395	5	3348	7	48	4	115	2	84	21	10	0	13	4	74	0	0	64	0	0	10	38	0	0	0	0	0	1	0	3	7	5	0	2	0	4
		SID001005TP14.RAV685.F9	14	2015-09-23	27170	13067	1610	6632	6	18	13	24	313	2014	0	3078	14	69	10	16	2	36	15	8	2	20	0	47	0	4	38	1	0	10	27	0	0	0	1	0	2	0	5	9	7	0	1	0	6
		SID001005TP15.RAV685.G10	15	2015-09-24	20788	10777	1610	3911	1	6	4	56	262	676	0	2876	11	49	3	3	0	46	7	29	1	13	1	219	0	0	17	1	0	30	29	0	0	0	0	0	1	0	18	8	8	0	1	2	35
		SID001005TP16.RAV685.H11	16	2015-09-25	138	21	18	16	4	15	3	9	3	11	4	0	1	1	1	0	0	0	0	1	2	6	0	0	0	0	0	1	0	1	0	0	0	0	0	0	0	0	0	2	0	0	0	0	0
		SID001005TP17.RAV686.E1	17	2015-09-26	29326	11748	955	12242	2	12	8	8	283	655	0	3180	14	65	3	23	2	8	5	6	3	11	0	14	0	4	3	0	0	4	0	0	0	0	0	0	0	1	0	21	1	0	3	0	0
		SID001005TP18.RAV686.F2	18	2015-09-27	24535	9427	1329	8217	7	17	16	8	220	1623	3	3378	15	93	2	11	0	8	17	2	3	14	3	49	0	2	18	1	1	5	6	0	0	0	0	0	1	0	0	8	4	0	0	0	3
		SID001005TP19.RAV686.G3	19	2015-09-28	28604	8666	1348	12450	5	19	9	11	190	3474	4	1844	14	75	9	11	1	29	112	7	4	12	1	142	1	1	66	1	0	9	19	0	0	1	0	0	3	0	0	8	9	0	1	2	2
		SID001005TP20.RAV686.H4	20	2015-09-29	12886	1330	370	4009	4	5	234	7	33	138	6301	344	4	6	2	2	0	7	6	13	4	3	0	9	0	0	9	0	0	9	4	0	0	0	0	0	0	0	4	0	3	0	0	0	0
		SID001005TP21.RAV686.A6	21	2015-09-30	28404	16924	3187	3693	8	39	18	24	188	2023	0	1774	21	38	6	52	1	17	20	46	0	14	4	89	2	0	25	0	1	48	20	0	1	0	0	0	0	0	12	5	6	0	2	2	6
		SID001005TPV1.RAV690.F4	V1	2015-09-09	51482	41903	7839	35	17	4	8	3	204	97	2	1100	8	9	4	4	0	30	6	48	1	14	2	13	0	0	9	1	0	4	12	18	2	2	0	0	2	1	3	1	1	0	1	0	1
		SID001005TPV2.RAV690.F9	V2	2015-10-02	50152	2887	176	4284	28	16	36804	8	30	353	9	414	10	14	5	4859	2	13	6	66	4	5	0	18	2	1	10	2	0	18	6	2	1	0	0	0	2	0	4	0	4	0	0	0	1
001-006	TRT3	SID001006TP1.RAV687.E4	1	2015-09-12	35989	18	66	10723	20	20	58	14716	2	7	2	2	10	416	3	199	0	1984	1687	2396	0	58	195	282	0	30	499	0	0	166	1064	2	3	1	0	0	0	0	33	32	352	1	40	33	81
		SID001006TP2.RAV687.D3	2	2015-09-13	36511	30	38	24581	21	13	19	10019	4	6	0	2	8	345	0	19	1	40	328	150	0	32	308	19	1	1	22	0	0	186	36	6	1	0	0	0	0	0	39	15	12	0	0	16	8
		SID001006TP3.RAV686.E10	3	2015-09-14	31131	41	18	8802	10064	12	198	11700	13	11	3	9	2	50	0	6	1	2	50	8	0	8	37	3	0	1	3	2	2	23	4	1	0	0	0	0	0	0	6	2	2	0	0	2	1
		SID001006TP4.RAV686.C8	4	2015-09-15	28542	43	28	7341	780	4	17	14663	0	2	2	1	7	1298	4	503	0	172	2471	238	0	41	62	84	0	30	95	0	0	61	162	1	1	1	0	0	0	0	18	18	34	1	1	7	9
		SID001006TP5.RAV686.B7	5	2015-09-16	24246	27	26	5841	7	20	16	6238	8	5	0	2	7	1931	2	143	0	571	1274	935	0	24	5030	103	1	41	189	0	1	20	314	1	3	0	0	0	0	0	12	5	42	0	14	13	2
		SID001006TP6.RAV687.E3	6	2015-09-17	31195	27	46	5455	16	10	29	5718	7	11	3	1	1	1445	5	219	2	2299	2922	5390	0	377	2492	293	0	42	796	1	0	327	478	1	1	0	0	0	2	0	95	138	312	0	36	252	5
		SID001006TP7.RAV686.E11	7	2015-09-18	32384	19	36	24607	2	13	15	238	11	5	5	1	15	174	6	43	1	527	534	416	0	72	719	90	0	21	110	2	0	13	451	1	0	0	0	0	0	0	36	17	32	0	0	16	32
		SID001006TP8.RAV686.D10	8	2015-09-19	28447	21	29	23422	8	52	7	59	7	3	1	17	8	253	10	30	0	75	141	132	0	19	468	10	0	1	7	0	0	1	29	0	0	1	0	0	0	0	7	11	2	0	0	0	7
		SID001006TP9.RAV686.F10	9	2015-09-20	28783	26	47	2232	434	23	3980	1897	4	7	2	5	1	509	3	77	1	143	144	13399	0	16	5700	5	2	6	17	0	1	0	16	0	1	2	0	0	0	0	0	2	1	0	0	0	1
		SID001006TP10.RAV686.D9	10	2015-09-21	27378	29	36	1157	17799	7	4398	13	3	6	8	1	0	1400	3	512	0	39	69	1781	20	6	12	3	0	4	3	0	0	0	2	0	1	0	0	0	0	0	2	3	0	0	0	1	1
		SID001006TP11.RAV687.C2	11	2015-09-22	39325	23	73	5834	16	26	46	1029	4	13	3	3	7	1503	12	292	0	733	825	12816	0	47	15005	34	2	38	225	1	0	2	57	0	2	0	0	0	1	1	3	12	13	0	5	10	11
		SID001006TP12.RAV687.B1	12	2015-09-23	36841	33	73	12486	19	40	854	18590	10	15	0	2	16	571	5	767	2	171	370	1382	2	466	522	33	1	4	83	0	1	11	98	3	2	0	0	0	1	1	7	9	10	0	1	3	8
		SID001006TP13.RAV686.B8	13	2015-09-24	25509	45	35	12017	399	16	539	9491	14	12	4	4	4	211	5	872	2	88	1159	72	11	8	92	79	3	15	32	0	0	12	73	0	0	0	0	0	1	0	3	1	5	1	0	2	6
		SID001006TP14.RAV686.C9	14	2015-09-25	27124	41	45	15458	557	37	201	6278	3	5	12	4	3	360	9	362	1	383	1441	405	2	28	480	175	5	31	95	0	0	40	339	2	1	1	0	0	1	0	4	2	14	0	0	6	18
		SID001006TP15.RAV687.C1	15	2015-09-26	36265	26	66	28929	160	26	34	3692	7	4	4	3	13	1057	2	28	2	43	743	89	3	81	761	49	0	12	22	1	0	10	31	1	5	2	0	0	0	0	9	5	11	0	0	23	47
		SID001006TP16.RAV686.E9	16	2015-09-27	24483	20	39	13240	12	19	68	2101	4	9	0	3	11	921	1	95	0	1599	671	2651	0	91	259	164	0	14	617	0	1	170	434	0	0	0	0	0	0	0	26	8	121	0	13	49	4
		SID001006TP17.RAV686.D8	17	2015-09-28	26823	32	43	13463	2	26	1245	11696	7	6	2	5	5	84	6	66	0	10	29	16	0	6	25	4	2	4	3	1	0	4	5	0	0	0	0	0	0	0	1	2	0	0	0	0	1
		SID001006TP18.RAV686.F11	18	2015-09-29	28681	77	50	8819	22	21	83	17138	3	4	4	9	8	880	2	33	0	166	233	106	0	145	101	48	1	7	40	1	0	6	179	3	0	3	0	0	0	0	84	10	16	0	9	28	74
		SID001006TP19.RAV686.C7	19	2015-09-30	25710	31	58	12325	3	25	31	12304	11	12	2	4	4	595	3	0	0	11	121	46	0	9	32	16	0	2	3	0	0	2	7	0	0	0	0	0	0	0	8	1	3	0	2	1	3
		SID001006TP20.RAV686.A7	20	2015-10-01	29278	46	54	14476	44	46	19	12389	15	7	1	2	8	429	11	25	1	260	365	368	0	16	83	65	2	6	67	0	0	11	234	0	1	0	0	0	0	0	7	6	30	0	6	15	23
		SID001006TP21.RAV687.F4	21	2015-10-02	36764	14	14987	17291	1495	9	619	11	3	3	2	1	3	249	4	1038	0	247	301	45	0	32	4	57	1	6	35	2	0	23	136	12	0	0	0	0	1	6	11	13	9	0	1	4	10
		SID001006TP22.RAV686.H6	22	2015-10-03	27743	49	36	2322	26	31	58	16967	16	6	2	5	30	391	7	285	2	1450	1441	1508	0	53	201	237	4	35	452	2	0	75	986	0	1	0	1	0	1	0	28	30	187	1	45	16	38
		SID001006TP23.RAV687.D2	23	2015-10-04	38366	33	39	17751	8778	26	5	10726	1	6	0	5	17	569	4	4	2	56	69	69	0	41	15	11	1	1	14	2	1	6	54	0	1	0	0	0	0	1	0	3	8	0	1	0	3
		SID001006TPV1.RAV690.F3	V1	2015-09-09	40774	963	132	2495	16	1136	2264	23421	14	23	3	174	43	1937	2	252	3	217	2008	282	0	95	3098	167	0	14	106	6	0	84	241	2	0	290	0	0	1	0	7	22	129	0	34	25	23
		SID001006TPV2.RAV690.B3	V2	2015-10-04	52641	247	630	21067	26588	291	1095	2092	7	44	0	48	1	71	11	74	2	67	40	47	1	8	16	10	11	1	9	1	1	3	55	33	3	0	0	0	1	0	2	6	8	0	1	1	0
001-007	TRT2	SID001007TP1.RAV683.B7	1	2015-09-13	27024	15225	5834	1142	13	103	1974	21	145	396	0	1413	5	69	3	121	2	244	7	82	0	28	7	20	0	0	10	2	2	1	12	0	1	0	0	0	0	0	0	8	0	0	0	0	0
		SID001007TP2.RAV683.G2	2	2015-09-14	31291	13579	8113	2979	21	121	464	12	390	1962	0	3267	15	164	5	40	1	27	9	33	5	13	0	7	0	6	3	2	0	0	7	0	0	0	0	0	0	0	0	3	1	0	0	0	1
		SID001007TP3.RAV683.D8	3	2015-09-15	28618	13221	8307	587	26	40	268	8	289	1897	2	3443	18	349	1	78	2	8	1	7	0	18	1	0	1	5	4	1	0	2	1	0	0	0	0	0	0	0	1	10	1	0	0	0	0
		SID001007TP4.RAV684.H7	4	2015-09-16	25621	5310	10345	20	19	191	76	1355	218	3761	17	3011	9	203	7	29	1	57	12	21	0	151	12	4	0	6	33	1	2	18	7	96	2	0	0	0	118	7	4	17	11	0	3	63	33
		SID001007TP5.RAV683.A6	5	2015-09-17	32111	2962	21003	1072	23	88	213	101	123	341	5	5639	10	262	1	197	3	2	3	1	1	16	4	1	0	0	1	0	0	0	0	1	0	0	0	0	0	1	1	2	0	0	0	0	0
		SID001007TP6.RAV683.F1	6	2015-09-18	30770	5049	15976	3738	9	205	61	13	180	897	0	4109	22	302	0	80	4	5	2	10	6	26	0	1	0	0	4	2	0	0	0	0	0	0	0	0	2	2	1	4	0	0	0	0	2
		SID001007TP7.RAV683.C7	7	2015-09-19	33991	6969	16053	45	729	420	142	76	221	4023	3	4600	11	335	1	28	5	40	134	3	0	55	15	0	0	11	11	0	2	2	2	0	0	0	0	0	1	1	0	7	3	0	1	1	2
		SID001007TP8.RAV684.A9	8	2015-09-20	26329	5342	17962	11	18	126	3	5	103	483	1	1928	6	279	1	6	2	4	5	7	0	8	1	0	0	0	1	0	0	0	0	1	0	0	0	0	0	0	1	1	1	0	0	0	0
		SID001007TP9.RAV683.H4	9	2015-09-21	28939	27914	28	290	3	4	562	0	17	2	4	2	23	22	1	4	4	4	12	0	1	17	1	4	0	0	0	0	0	0	2	1	0	0	0	0	0	0	0	1	1	0	0	0	0
		SID001007TP10.RAV683.E10	10	2015-09-22	30240	9158	14835	356	15	83	2	8	316	107	1	4959	17	309	2	7	1	1	4	0	1	18	0	0	0	2	0	4	3	1	0	0	0	0	0	0	0	1	0	6	0	0	0	0	0
		SID001007TP11.RAV683.B6	11	2015-09-23	29058	16361	6316	298	12	544	10	8	387	58	5	4678	20	278	1	1	2	1	0	1	0	36	0	0	0	1	2	0	0	0	1	0	1	0	0	0	0	0	0	11	0	0	0	1	0
		SID001007TP12.RAV683.F11	12	2015-09-24	32507	22245	4481	105	11	479	4	4	459	236	2	4187	14	221	1	1	0	0	7	3	0	21	0	0	1	3	0	0	0	0	0	1	0	0	0	0	0	0	0	5	0	0	0	0	0
		SID001007TP13.RAV683.G3	13	2015-09-25	31602	11859	8173	6101	2	108	6	6	438	88	0	4388	9	236	2	18	9	13	15	8	0	36	2	5	0	0	6	1	1	1	2	2	0	0	0	0	0	2	0	2	0	0	0	6	1
		SID001007TP14.RAV683.D9	14	2015-09-26	26839	9948	9777	1623	18	464	7	12	334	55	2	4146	10	335	1	22	0	2	4	4	1	21	0	1	0	0	2	2	0	0	3	0	0	0	0	0	1	0	0	10	0	0	0	0	0
		SID001007TP15.RAV683.A5	15	2015-09-27	28016	4407	17168	26	40	90	6	43	139	852	5	4238	13	522	0	10	1	40	12	7	0	92	1	14	2	3	14	0	1	6	4	86	3	0	0	0	0	14	2	9	10	0	0	6	7
		SID001007TP16.RAV684.C1	16	2015-09-28	36488	14501	14842	58	141	173	9	56	416	202	3	3187	14	371	0	17	2	148	67	51	1	505	2	47	0	1	34	4	5	64	35	494	25	7	0	0	1	179	3	17	37	0	0	19	100
		SID001007TP17.RAV683.F2	17	2015-09-29	29441	17110	7415	65	53	96	19	15	357	220	0	2947	15	168	1	10	4	56	22	16	8	163	4	23	1	2	25	0	0	21	23	205	9	1	0	0	0	74	1	12	12	0	0	15	35
		SID001007TP18.RAV683.C8	18	2015-09-30	28342	12276	6249	4466	18	223	8	11	327	184	5	4271	8	91	3	14	1	6	3	1	0	44	0	4	0	0	5	0	0	2	2	31	3	0	0	0	1	9	0	8	5	0	1	1	3
		SID001007TP19.RAV683.H3	19	2015-10-01	40556	21845	8769	1343	15	719	3	8	790	96	6	6364	12	264	6	6	1	15	12	7	0	54	0	6	2	0	2	0	0	9	8	65	5	0	0	0	0	30	2	3	7	0	1	1	10
		SID001007TP20.RAV684.D2	20	2015-10-02	29034	13865	9118	108	7	329	6	9	345	748	1	4098	8	223	2	83	1	4	6	1	0	21	1	0	0	0	0	0	2	2	0	4	3	0	0	0	0	2	0	11	1	1	0	1	4
		SID001007TP21.RAV683.E1	21	2015-10-03	29944	12753	3400	6490	10	321	6	43	574	60	1	5484	22	254	0	62	1	19	52	16	1	77	7	32	0	0	12	0	1	13	7	17	0	0	0	0	0	10	1	4	4	0	0	26	32
		SID001007TPV1.RAV690.H6	V1	2015-09-10	25965	16294	6514	48	37	687	91	18	722	497	9	305	16	222	2	12	21	7	4	48	3	30	36	44	0	0	1	87	2	1	2	0	0	142	0	0	0	2	1	7	0	4	2	7	0
		SID001007TPV2.RAV690.C4	V2	2015-10-03	49686	27317	456	14919	379	1030	332	107	476	14	8	4290	20	61	3	25	1	18	30	12	0	41	5	6	16	1	8	0	0	5	1	23	3	0	1	0	1	3	1	1	5	0	1	3	12
001-008	TRT1	SID001008TP1.RAV687.C10	1	2015-09-12	28622	20	54	24436	96	30	515	2058	10	7	3	2	27	89	8	190	6	323	344	2	0	25	6	55	1	3	61	0	2	3	96	0	0	0	0	0	10	3	1	10	14	0	0	0	0
		SID001008TP2.RAV687.D11	2	2015-09-13	30752	18	42	391	9	13	29	15195	6	3	0	4	34	285	2	9	3	5401	756	104	0	46	127	521	0	8	2267	0	0	27	3220	0	0	0	0	1	539	24	5	163	822	0	92	24	17
		SID001008TP3.RAV688.A1	3	2015-09-14	23794	15	25	17	35	24	6	12787	7	2	4	3	37	366	4	89	1	4781	563	120	0	114	165	582	0	23	1017	1	0	18	1185	23	50	2	0	0	46	95	12	113	400	0	76	9	9
		SID001008TP4.RAV688.B2	4	2015-09-15	25162	34	79	7976	10051	53	17	5875	10	3	1	5	4	23	11	25	7	258	45	20	1	3	5	63	0	2	36	2	0	6	56	0	335	3	1	0	17	6	0	8	21	0	6	1	0
		SID001008TP5.RAV688.C3	5	2015-09-16	20464	24	74	212	863	49	16	14128	14	4	0	5	47	122	9	35	3	1574	812	138	0	30	15	269	0	10	391	1	0	18	278	0	13	0	0	0	159	159	1	141	330	0	31	11	6
		SID001008TP6.RAV687.H5	6	2015-09-17	33082	46	33	379	13	32	20	9999	5	2	2	3	18	311	14	159	5	6027	1187	2034	0	32	444	650	0	47	2150	0	0	510	1688	0	0	0	0	0	310	2959	35	132	1060	0	282	27	129
		SID001008TP7.RAV687.A7	7	2015-09-18	23733	57	40	315	12	45	18	12979	8	11	3	6	85	205	12	61	5	4836	275	67	2	53	62	149	1	28	710	0	0	19	1110	0	1	0	2	0	711	175	4	63	408	0	397	11	9
		SID001008TP8.RAV687.B8	8	2015-09-19	33746	68	57	27522	5	18	104	3516	25	17	10	5	16	129	9	429	2	485	142	2	2	29	2	37	2	8	37	0	2	0	113	0	0	1	0	0	850	1	0	17	4	2	0	0	0
		SID001008TP9.RAV687.C9	9	2015-09-20	23992	43	48	4785	10	42	27	9960	10	3	14	6	41	206	7	244	4	3105	702	345	0	53	72	221	3	17	1421	2	1	20	1223	4	1	16	0	0	140	186	11	38	235	0	43	5	5
		SID001008TP10.RAV687.D10	10	2015-09-21	25686	24	27	139	2	18	11	11574	4	4	1	3	44	431	2	535	0	5330	1383	494	0	73	196	261	0	32	1721	0	0	70	953	0	0	0	0	0	56	473	0	137	484	0	115	9	13
		SID001008TP11.RAV687.E11	11	2015-09-22	25349	26	43	6086	5	14	27	15024	9	8	1	2	45	403	1	20	1	1397	158	11	0	113	27	103	0	10	782	0	0	3	596	0	0	0	0	0	2	2	0	64	20	0	20	1	2
		SID001008TP12.RAV688.B1	12	2015-09-23	25971	30	75	67	24	45	6	13394	20	5	2	4	39	175	8	5	6	5697	257	547	2	44	82	381	0	12	1029	1	0	43	1720	1	0	0	0	0	638	114	17	64	505	0	226	12	6
		SID001008TP13.RAV688.C2	13	2015-09-24	25142	39	68	50	19	47	27	8806	11	8	3	7	23	302	11	189	7	5699	1391	555	1	178	97	846	0	54	1894	0	2	74	994	32	9	4	1	0	231	509	2	138	847	1	179	24	100
		SID001008TP14.RAV688.D3	14	2015-09-25	24013	30	37	20317	4	16	5	1471	7	1	0	2	22	66	3	27	2	515	377	3	0	37	56	128	0	1	244	1	0	11	63	0	1	0	0	1	290	6	3	8	68	0	1	0	2
		SID001008TP15.RAV687.A6	15	2015-09-26	39753	64	291	8259	21	23955	26	8	22	6	0	2682	9	20	11	3	4257	9	2	0	0	13	0	0	1	1	0	0	0	1	2	0	0	0	61	0	0	0	0	6	0	0	2	0	0
		SID001008TP16.RAV687.B7	16	2015-09-27	35813	41	209	4045	14	23997	58	7	16	7	0	2081	14	19	4	5	5078	79	11	1	0	13	2	0	2	0	6	0	0	8	7	1	0	0	25	0	4	5	3	3	0	0	1	0	1
		SID001008TP17.RAV687.C8	17	2015-09-28	39143	34	74	1551	18377	5185	11466	17	6	5	6	200	2	14	2	7	2051	69	9	0	0	8	0	3	1	2	4	0	0	6	9	0	0	0	1	0	1	4	1	2	0	0	0	0	1
		SID001008TP18.RAV687.D9	18	2015-09-29	35300	31	357	13745	889	13407	622	10	12	4	3	1955	4	29	1	4	3647	202	6	1	0	17	18	35	0	1	33	0	0	30	119	0	1	0	0	0	0	41	8	4	1	0	1	0	0
		SID001008TP19.RAV687.E10	19	2015-09-30	38152	60	94	3985	8643	18909	481	135	32	6	1	2092	7	14	0	5	3541	37	15	1	0	13	6	3	0	3	10	0	0	2	14	0	4	0	0	0	0	2	1	3	0	0	4	3	1
		SID001008TP20.RAV687.F11	20	2015-10-01	40025	29	47	2625	21147	8729	6006	36	8	2	4	766	2	7	1	17	296	109	30	0	0	2	1	3	0	0	8	0	0	4	112	0	1	0	0	0	0	0	6	0	1	0	0	0	0
		SID001008TP21.RAV688.C1	21	2015-10-02	12963	24	58	172	11	52	14	9438	17	6	3	9	31	66	7	5	3	1009	115	8	1	34	12	131	0	2	398	0	0	9	622	0	0	2	1	0	49	5	0	14	125	0	196	5	2
		SID001008TPV1.RAV690.G7	V1	2015-09-11	20687	5657	4486	67	200	352	146	2437	464	352	18	114	323	950	5	59	13	409	1665	27	31	283	181	230	0	41	446	60	0	19	158	1	313	72	0	0	3	84	2	196	56	7	44	3	6
		SID001008TPV2.RAV690.C6	V2	2015-10-04	57237	306	92	50	17458	360	19389	651	7	21	12957	15	1	13	13	63	3	2007	28	29	0	8	5	4	13	1	4	2	1	1	29	3383	1	1	0	0	181	0	0	1	1	2	95	2	1
001-009	REF	SID001009TP1.RAV686.G11	1	2015-09-12	38429	32	33462	3536	107	40	13	18	2	2	6	2	11	102	6	5	1	272	328	52	0	73	10	61	2	6	22	0	0	35	61	2	3	0	0	0	0	8	12	23	5	0	1	0	14
		SID001009TP2.RAV687.D1	2	2015-09-13	35610	31	14300	18111	368	7	19	7	12	15	3	2	7	382	3	175	0	218	1210	36	0	48	0	160	0	24	42	0	0	14	47	1	3	2	0	0	2	10	19	5	16	0	0	6	85
		SID001009TP3.RAV687.E2	3	2015-09-14	39646	39	28567	6218	89	8	10	53	4	13	0	2	12	565	3	38	2	1135	715	106	0	54	5	523	0	20	292	2	2	41	548	0	0	3	0	0	1	22	140	5	70	0	2	50	42
		SID001009TP4.RAV687.F3	4	2015-09-15	33723	21	16150	15867	497	10	43	18	4	7	4	2	14	223	4	12	3	186	238	62	0	38	3	41	0	2	41	1	0	20	67	1	1	1	0	0	1	10	14	25	9	0	3	2	7
		SID001009TP5.RAV687.G4	5	2015-09-16	34866	20	18277	8918	3763	29	97	2129	5	2	0	4	2	100	8	220	1	132	385	231	0	23	5	76	1	11	50	0	1	85	55	1	6	0	0	0	3	41	27	10	26	0	0	5	19
		SID001009TP6.RAV686.D7	6	2015-09-17	28617	39	14468	11104	971	18	187	23	8	8	0	4	6	104	2	794	1	205	131	98	0	21	1	45	0	0	45	2	0	57	172	0	0	1	0	2	1	5	19	7	7	0	0	0	1
		SID001009TP7.RAV686.E8	7	2015-09-18	30650	23	15980	10747	2748	29	176	215	4	8	2	1	10	42	4	388	0	63	61	6	0	28	9	7	1	0	14	0	0	10	33	0	0	1	0	0	0	1	2	6	2	0	0	0	0
		SID001009TP8.RAV686.F9	8	2015-09-19	30535	31	12557	9624	277	29	87	1457	3	17	0	3	12	60	9	201	2	814	183	2015	0	30	4	204	1	3	305	2	0	1068	534	0	1	1	0	0	1	297	210	4	13	0	3	3	3
		SID001009TP9.RAV686.G10	9	2015-09-20	29768	34	15816	9783	330	10	16	1680	2	7	2	3	2	68	2	302	0	199	349	548	2	29	4	152	1	6	23	2	0	57	122	2	2	3	0	0	1	46	21	1	4	0	4	1	6
		SID001009TP10.RAV686.H11	10	2015-09-21	36513	12	17021	15101	898	12	1190	1401	3	9	9	3	14	136	4	51	2	103	169	98	0	46	2	45	1	1	29	0	0	7	44	2	0	1	0	0	0	15	5	13	5	0	0	1	5
		SID001009TP11.RAV687.E1	11	2015-09-22	35974	22	17828	13553	703	27	1723	1410	8	8	2	1	9	171	2	24	1	83	120	44	0	32	2	26	3	2	20	1	3	13	21	0	0	0	1	0	3	5	9	12	8	0	1	9	5
		SID001009TP12.RAV687.F2	12	2015-09-23	31940	17	16431	11273	83	22	15	3322	3	3	0	2	5	179	4	96	0	99	147	55	2	29	12	10	0	3	20	0	0	7	52	0	0	0	0	0	1	1	0	7	4	0	1	0	0
		SID001009TP13.RAV687.G3	13	2015-09-24	35506	27	15789	13746	2458	40	1468	1420	1	6	0	5	4	104	12	29	2	30	143	37	0	20	9	16	1	3	17	0	0	12	22	1	7	0	0	0	1	4	5	8	4	1	1	1	7
		SID001009TP14.RAV687.H4	14	2015-09-25	37432	30	26	1794	7	14560	52	10	13	0	0	2123	5	16	18220	2	345	0	1	42	1	7	5	0	0	0	0	0	0	0	0	1	0	3	0	0	0	0	0	4	0	0	127	0	0
		SID001009TP15.RAV686.E7	15	2015-09-26	33198	20	17135	6763	551	15	172	1085	9	16	6	4	8	202	6	346	1	687	702	2233	0	44	2	445	0	9	434	1	0	882	272	0	0	0	0	0	2	254	136	7	125	0	5	7	13
		SID001009TP16.RAV686.F8	16	2015-09-27	32892	17	22969	8630	67	7	4	144	9	3	3	1	20	393	3	21	0	35	231	20	1	76	3	61	1	20	4	1	0	15	18	7	1	1	0	0	3	3	15	20	4	0	2	1	2
		SID001009TP17.RAV686.G9	17	2015-09-28	30297	40	10220	13983	2615	27	671	2253	6	6	4	1	8	269	8	15	1	9	50	7	0	42	3	4	2	4	1	1	1	1	3	2	0	0	0	0	0	1	1	7	0	0	0	0	0
		SID001009TP18.RAV686.H10	18	2015-09-29	34592	37	17398	9224	2747	32	301	3773	5	9	6	3	10	342	7	40	2	76	300	19	1	60	3	32	2	7	19	1	0	9	33	5	1	1	0	0	1	1	5	20	5	0	0	1	5
		SID001009TP19.RAV686.A12	19	2015-09-30	233	35	32	32	7	28	14	16	2	4	11	0	0	2	6	1	0	4	2	5	0	5	2	0	2	0	0	0	1	0	2	3	0	0	0	0	0	1	0	1	1	0	0	0	0
		SID001009TP20.RAV687.F1	20	2015-10-01	37575	48	12783	13587	4650	33	275	2646	4	7	0	4	5	83	6	82	1	531	664	679	1	20	13	124	0	7	100	1	0	340	141	0	2	0	0	0	0	424	37	2	16	0	3	2	15
		SID001009TP21.RAV687.G2	21	2015-10-02	38695	28	22160	10609	252	15	103	4433	2	13	0	1	21	318	5	60	0	46	329	14	3	62	7	30	0	7	7	1	1	4	19	1	2	0	0	0	6	2	8	30	7	0	0	2	15
		SID001009TPV1.RAV690.D2	V1	2015-09-11	52411	78	46017	305	1776	418	58	33	4	8	1	56	25	301	4	36	4	1139	859	208	3	77	30	164	3	28	148	0	0	21	182	1	1	93	2	0	0	15	5	20	39	0	2	6	32
		SID001009TPV2.RAV690.D6	V2	2015-10-02	51594	54	3284	21120	5226	151	1147	20074	4	12	3	12	4	47	5	261	3	5	87	10	0	13	6	2	2	3	2	3	4	1	2	5	0	16	0	0	0	0	0	0	1	2	0	0	0
001-010	TRT2	SID001010TP1.RAV683.D11	1	2015-09-15	34512	40	23263	9021	2	11	5	5	5	5	0	2	15	110	0	5	2	4	9	0	0	26	1	2	0	0	0	1925	0	0	0	0	0	0	0	2	0	0	0	20	0	0	0	0	0
		SID001010TP2.RAV684.G6	2	2015-09-16	24145	38	22100	940	6	9	1	2	6	10	1	5	10	62	1	3	2	2	0	1	0	12	1	2	0	0	1	841	1	0	0	0	1	0	0	75	0	0	0	1	0	0	0	0	0
		SID001010TP3.RAV683.E11	3	2015-09-17	24242	28	16461	23	8	13	964	1939	5	6	2618	2	5	34	2	474	3	0	2	0	0	11	0	0	0	3	1	818	0	1	1	0	0	0	0	0	791	0	0	7	0	0	0	0	0
		SID001010TP4.RAV684.D3	4	2015-09-18	37945	40	35708	28	3	4	21	929	7	2	9	2	10	86	1	5	0	1	1	0	0	25	0	0	0	0	1	1010	2	0	0	0	0	0	0	3	17	0	0	10	0	0	0	0	0
		SID001010TP5.RAV684.F6	5	2015-09-19	21102	34	18561	1051	7	13	23	44	8	6	0	3	4	24	1	0	0	0	2	0	3	7	0	0	0	0	0	1283	2	0	0	0	0	0	0	1	0	0	1	1	0	0	0	1	0
		SID001010TP6.RAV684.E4	6	2015-09-20	19278	48	15802	1039	7	13	26	402	2	4	0	2	17	86	0	0	0	2	1	0	0	25	0	1	0	0	0	1770	3	0	0	0	2	0	0	0	0	0	0	9	0	0	0	0	0
		SID001010TP7.RAV684.F7	7	2015-09-21	28760	35	27208	57	5	6	3	224	0	11	4	2	19	46	2	3	1	3	0	0	0	13	0	0	0	0	0	1081	1	0	0	0	0	3	0	4	0	0	1	7	0	0	0	0	0
		SID001010TP8.RAV684.C4	8	2015-09-22	36358	34	35024	58	13	4	9	18	1	2	5	3	13	89	1	4	2	7	5	1	0	30	3	6	0	1	2	978	0	0	2	1	0	1	0	1	2	0	0	5	0	0	0	2	0
		SID001010TP9.RAV684.E5	9	2015-09-23	21568	32	13982	6489	5	11	5	33	15	6	0	7	5	27	1	8	1	3	3	1	0	9	3	4	0	0	1	895	1	0	0	0	0	1	0	0	1	0	0	2	0	0	0	0	0
		SID001010TP10.RAV684.C2	10	2015-09-24	33156	61	27700	2879	13	22	19	466	2	7	6	3	17	89	2	0	2	3	0	2	0	21	0	1	0	0	1	1802	6	2	1	0	3	0	0	0	0	0	1	10	0	0	0	0	0
		SID001010TP11.RAV684.G8	11	2015-09-25	28267	29	26400	408	17	2	6	96	8	6	0	4	9	62	7	1	1	1	1	0	0	26	4	0	0	1	0	1155	2	0	0	0	1	0	0	0	0	0	0	11	0	0	0	0	0
		SID001010TP12.RAV684.B1	12	2015-09-26	34074	61	31957	156	15	16	12	59	4	8	2	4	15	33	1	4	3	38	9	1	3	9	3	12	0	1	0	1612	6	0	2	0	2	0	0	0	0	0	0	4	0	2	0	0	0
		SID001010TP13.RAV684.E6	13	2015-09-27	20149	31	10864	8585	16	9	2	11	11	5	0	3	12	57	1	5	1	0	1	1	0	24	1	0	0	1	0	482	0	0	0	0	0	0	0	0	0	0	0	6	0	0	0	0	0
		SID001010TP14.RAV684.D5	14	2015-09-28	24668	48	22644	732	8	10	10	108	8	12	5	2	9	52	0	7	1	22	1	0	0	12	1	2	0	1	1	941	0	0	0	1	0	0	0	0	0	0	1	8	0	0	0	0	0
		SID001010TP15.RAV684.G7	15	2015-09-29	29772	36	27930	73	16	11	6	15	4	11	0	5	9	45	2	1	2	7	0	1	0	7	0	2	0	0	1	1562	1	0	3	0	0	0	0	0	0	0	0	4	0	2	0	0	0
		SID001010TP16.RAV684.H8	16	2015-09-30	27606	33	26007	19	7	4	1	18	4	9	1	4	9	20	0	1	0	12	4	1	0	6	1	3	0	0	0	1425	2	0	0	0	1	0	0	0	0	0	1	3	0	0	0	0	0
		SID001010TP17.RAV684.F5	17	2015-10-01	22464	41	12302	7846	10	14	13	236	3	13	0	2	13	39	7	21	3	2	0	2	0	9	4	0	0	1	0	1831	6	0	0	1	0	0	0	0	0	0	1	5	0	0	0	1	0
		SID001010TP18.RAV684.A1	18	2015-10-02	36296	37	31025	2032	4	16	2	319	2	6	1	3	17	82	1	35	0	0	1	0	0	22	0	0	0	1	0	2647	1	1	1	1	2	0	0	0	1	0	1	9	0	0	0	0	1
		SID001010TP19.RAV684.B2	19	2015-10-03	36489	42	33435	89	19	15	12	18	3	6	0	7	12	31	0	11	0	75	24	1	0	29	5	4	2	0	0	2573	6	0	12	1	2	0	0	0	0	1	0	10	2	1	0	0	5
		SID001010TP20.RAV684.C3	20	2015-10-04	36496	43	35767	21	15	21	8	19	4	11	0	4	14	58	1	3	3	3	3	1	0	24	7	3	2	0	1	424	4	0	7	0	2	0	0	0	0	0	1	7	0	0	0	0	0
		SID001010TP21.RAV684.D4	21	2015-10-05	29066	39	15357	10624	19	16	8	551	0	9	353	6	21	47	0	1933	0	1	35	0	0	14	0	8	0	0	0	2	3	0	0	0	1	0	0	1	0	0	0	7	1	0	0	0	0
		SID001010TPV1.RAV690.C11	V1	2015-09-14	45432	89	33331	2219	2366	850	557	1980	4	1338	15	10	20	138	208	50	1	13	6	485	4	31	7	3	20	42	1	1510	4	0	2	3	0	0	1	0	0	0	1	12	0	0	3	0	0
		SID001010TPV2.RAV690.D5	V2	2015-10-05	49430	66	2931	297	61	87	4204	6938	11	18	28375	12	0	6	1	6306	0	5	0	3	1	2	4	1	3	26	2	1	0	0	1	1	0	12	0	0	1	1	4	1	0	0	0	2	0
001-011	TRT3	SID001011TP1.RAV686.A8	1	2015-09-16	22813	39	38	7633	8	12220	21	775	8	9	5	3	12	26	8	43	0	11	23	2	0	11	6	9	1722	0	3	0	0	0	7	1	133	0	0	0	1	0	0	4	0	0	0	0	0
		SID001011TP2.RAV686.C11	2	2015-09-17	23936	31	69	186	101	16389	32	58	2	5	1	1	13	63	10	40	0	60	28	11	0	57	3	34	6549	0	7	1	1	0	20	13	10	4	0	0	0	2	2	10	1	0	1	1	2
		SID001011TP3.RAV687.B4	3	2015-09-18	30888	40	51	261	559	23273	16	1136	16	7	3	2	23	168	5	21	1	44	25	1	3	46	3	36	4438	2	18	0	2	7	16	1	265	0	0	0	1	0	6	26	3	0	1	0	6
		SID001011TP4.RAV687.A3	4	2015-09-19	36737	29	144	1740	19	20542	22	10861	11	6	0	5	12	102	18	5	4	290	41	233	1	64	5	42	1132	0	24	1	0	68	15	0	751	0	0	0	1	0	22	24	25	0	31	7	15
		SID001011TP5.RAV687.H1	5	2015-09-20	35197	24	76	457	30	2730	16139	9038	5	3	0	1	16	74	12	71	0	956	96	124	0	27	8	53	162	0	14	0	0	9	157	0	2752	4	0	0	0	1	3	17	14	0	1514	4	2
		SID001011TP6.RAV686.G7	6	2015-09-21	24574	41	226	7866	3	13272	112	481	19	8	1	11	6	31	4	16	1	29	10	4	0	59	7	3	400	0	1	0	0	5	6	1	1792	0	0	0	1	1	1	9	4	0	77	1	0
		SID001011TP7.RAV686.D12	7	2015-09-22	20323	39	56	111	12	108	15500	4213	1	6	4	6	8	29	31	10	0	31	13	15	1	15	1	15	22	1	9	2	1	4	9	2	4	2	1	0	0	0	3	2	3	0	0	1	1
		SID001011TP8.RAV687.C5	8	2015-09-23	30391	50	44	354	163	10516	8	13140	19	3	3	8	7	40	12	161	6	23	22	2	2	8	0	8	2325	0	4	1	0	3	4	0	2462	3	0	0	0	0	2	10	1	0	857	0	0
		SID001011TP9.RAV686.C12	9	2015-09-24	16165	32	29	18	16	3769	315	9134	3	4	11	3	25	75	6	476	0	294	161	34	4	56	3	154	388	0	153	0	0	22	44	3	457	2	0	0	1	2	60	11	48	3	41	47	20
		SID001011TP10.RAV687.D5	10	2015-09-25	37318	11594	4656	2848	27	178	16536	5	57	171	5	4	8	117	11	29	962	12	14	3	0	23	0	11	0	3	2	1	0	0	2	1	0	0	0	0	0	0	0	8	1	0	0	0	3
		SID001011TP11.RAV687.A2	11	2015-09-26	33839	32	110	15513	21	13693	48	223	3	3	1	1	11	94	11	13	1	162	53	85	2	65	10	127	1054	0	33	0	0	50	21	0	2082	0	0	0	2	0	17	35	14	0	81	8	8
		SID001011TP12.RAV686.H7	12	2015-09-27	29008	12	19	1723	11	18040	14	75	1	8	1	2	14	86	13	27	1	136	89	22	0	36	5	107	8018	0	46	1	0	21	17	1	244	0	0	0	1	0	32	14	6	0	0	11	6
		SID001011TP13.RAV686.B11	13	2015-09-28	21076	27	47	64	4455	2763	5361	5064	7	5	1	1	2	39	8	8	1	20	11	289	0	147	47	1	1047	1	2	0	0	94	5	53	715	9	0	0	320	3	36	3	1	1	19	21	5
		SID001011TP14.RAV687.A4	14	2015-09-29	29496	24	88	581	654	10404	12143	1986	11	6	3	1	3	52	6	10	0	73	15	32	0	18	15	4	213	0	19	0	0	13	10	3	2738	2	0	0	34	0	3	10	2	0	208	3	0
		SID001011TP15.RAV687.B3	15	2015-09-30	29199	26	91	769	25	20485	396	921	7	4	0	3	4	28	4	2	2	166	7	185	0	21	9	14	587	0	15	0	1	5	14	2	5171	2	0	0	12	1	6	7	4	0	52	5	3
		SID001011TP16.RAV686.A9	16	2015-10-01	21646	20	45	9374	6	10008	9	81	1	5	3	1	1	21	1	8	0	27	3	7	0	13	0	10	150	0	11	1	0	5	4	1	1779	0	0	0	0	0	5	8	1	0	8	1	1
		SID001011TP17.RAV686.A10	17	2015-10-02	25217	29	61	4079	18	19902	13	54	5	4	2	6	10	40	6	19	0	53	6	32	0	18	1	20	501	1	26	0	0	6	24	2	203	0	0	0	0	0	6	5	6	0	0	2	9
		SID001011TP18.RAV687.B5	18	2015-10-03	24445	52	39	110	41	2909	5110	8912	14	12	4	5	8	98	12	3725	1	586	471	97	4	27	3	242	454	0	100	1	2	24	61	1	1057	0	1	0	10	1	8	11	41	1	15	8	4
		SID001011TP19.RAV687.C4	19	2015-10-04	37862	21356	2213	1163	22	271	10559	10	140	136	3	3	7	171	9	60	1403	104	65	14	0	13	5	64	1	3	9	2	0	1	9	0	1	0	0	0	0	0	2	3	2	0	1	1	6
		SID001011TP20.RAV686.B10	20	2015-10-05	26434	18	99	1133	14	22071	10	164	6	3	3	8	9	67	15	23	0	91	17	132	0	114	19	15	1850	0	28	0	0	42	11	26	132	2	0	0	2	2	29	13	4	0	4	33	1
		SID001011TP21.RAV686.H8	21	2015-10-06	28838	39	90	2490	4	25470	6	16	13	3	2	3	19	64	3	19	1	45	11	44	0	37	8	12	261	0	18	1	0	8	4	4	41	2	0	0	0	0	7	19	0	0	1	2	2
		SID001011TPV1.RAV690.A9	V1	2015-09-15	7630	40	44	48	1202	3193	813	1025	5	8	3	6	7	58	184	137	0	55	25	368	1	17	4	9	169	0	21	1	1	1	8	3	33	0	1	0	0	0	1	9	1	0	1	2	0
		SID001011TPV2.RAV690.F7	V2	2015-10-06	65078	2722	1305	55365	618	3848	23	75	114	17	39	59	36	149	2	33	0	42	29	30	1	60	30	8	18	3	3	15	0	9	16	17	37	83	0	0	5	1	10	12	0	3	1	3	1
001-012	TRT1	SID001012TP1.RAV684.F9	1	2015-09-17	29601	12013	35	17186	27	2	9	16	79	11	2	5	16	37	3	5	3	18	42	3	0	20	12	11	0	0	2	0	0	2	3	1	1	0	1	0	0	0	0	5	0	0	1	0	0
		SID001012TP2.RAV684.G9	2	2015-09-18	30742	27200	31	2052	343	6	4	81	46	3	2	1	19	112	5	131	0	46	54	1	0	34	0	39	0	10	16	0	0	2	1	2	0	0	424	0	4	0	1	12	3	0	0	6	4
		SID001012TP3.RAV684.H10	3	2015-09-19	31401	28801	38	656	161	3	10	669	73	3	3	1	19	100	0	50	1	27	45	2	1	35	2	12	0	3	7	0	2	0	3	1	1	1	637	0	0	0	1	12	1	0	0	1	1
		SID001012TP4.RAV684.A12	4	2015-09-20	388	217	32	65	4	1	9	6	7	5	5	6	0	0	0	1	0	0	2	0	4	0	0	1	0	0	1	0	2	0	0	2	0	0	0	0	0	0	0	0	0	0	0	1	0
		SID001012TP5.RAV685.F1	5	2015-09-21	33368	23273	33	7885	7	5	402	7	105	8	3	2	24	36	3	5	1	7	80	2	0	30	1	26	0	5	0	2	0	1	0	0	0	0	1299	0	0	0	2	5	0	0	0	1	2
		SID001012TP6.RAV685.G2	6	2015-09-22	38737	35215	33	250	7	3	1532	4	56	8	1	2	12	29	2	7	1	11	56	0	2	21	0	21	0	4	6	1	0	0	5	2	0	0	1408	0	1	0	0	6	1	0	0	1	0
		SID001012TP7.RAV685.H3	7	2015-09-23	124	27	25	10	4	7	3	1	4	9	4	4	0	1	6	0	0	0	0	0	0	2	0	0	1	0	0	0	0	0	0	0	0	0	0	0	0	0	0	0	0	0	0	0	0
		SID001012TP8.RAV685.A5	8	2015-09-24	31320	25304	28	247	796	7	2338	423	59	2	3	3	19	55	0	20	0	2	7	0	0	41	0	1	1	0	0	8	0	0	1	0	0	1	1933	0	2	0	0	5	0	0	0	0	0
		SID001012TP9.RAV685.B6	9	2015-09-25	31233	27580	66	182	1173	4	105	337	57	10	9	8	17	46	3	15	2	15	92	0	0	51	0	4	3	3	4	1	0	0	5	9	0	0	1391	0	6	0	0	9	1	0	0	0	0
		SID001012TP10.RAV685.C7	10	2015-09-26	14916	9393	57	4484	73	1	123	76	59	9	10	5	6	22	0	15	2	130	52	2	0	6	2	11	1	5	9	1	0	0	24	0	0	0	278	0	7	0	3	0	1	0	0	0	1
		SID001012TP11.RAV684.H9	11	2015-09-27	33584	2269	56	36	14649	1	8295	7453	3	2	5	1	1	15	3	3	2	70	13	2	0	12	5	11	0	1	8	0	1	1	10	3	2	2	97	0	501	0	1	6	2	0	1	1	1
		SID001012TP12.RAV684.A11	12	2015-09-28	24979	24185	52	90	10	3	8	15	17	9	5	1	10	60	2	0	2	13	20	1	0	22	1	13	0	1	5	1	0	1	5	0	0	0	381	0	2	0	2	7	1	0	0	3	3
		SID001012TP13.RAV684.B12	13	2015-09-29	11329	2522	32	8348	2	5	153	7	26	10	1	2	8	35	2	0	2	10	65	0	2	7	0	10	0	2	5	1	2	0	4	1	0	0	36	0	0	0	0	4	1	0	0	1	1
		SID001012TP14.RAV685.G1	14	2015-09-30	33493	27910	34	137	10	7	4	5	54	2	3895	1	17	77	3	1	1	6	16	0	1	14	0	6	1	2	1	0	1	0	1	0	0	0	1251	0	1	0	0	5	0	0	0	0	1
		SID001012TP15.RAV685.H2	15	2015-10-01	240	92	52	16	6	5	9	0	21	5	1	2	4	2	2	0	2	0	3	0	0	2	0	1	0	1	0	1	1	0	0	0	0	1	0	0	0	0	1	1	0	0	0	0	0
		SID001012TP16.RAV685.A4	16	2015-10-02	35634	34427	45	302	13	4	3	55	24	5	4	1	20	94	1	90	1	22	42	0	0	33	3	35	0	3	10	0	1	2	3	1	0	0	273	0	74	0	0	14	4	0	0	1	5
		SID001012TP17.RAV685.B5	17	2015-10-03	29481	6905	61	676	2	6	594	44	25	11	18898	8	22	226	5	39	4	97	172	0	0	138	0	76	0	57	63	12	0	3	18	31	0	0	881	0	1	0	5	21	30	0	0	23	40
		SID001012TP18.RAV685.C6	18	2015-10-04	44791	2993	72	34	1102	3	450	3993	22	9	33872	2	12	34	1	1879	2	11	64	4	0	19	0	5	0	3	1	1	1	2	1	1	0	0	177	0	0	0	1	2	1	0	0	0	1
		SID001012TP19.RAV685.D7	19	2015-10-05	31330	12673	41	16064	327	7	93	374	74	2	0	4	36	157	0	332	0	109	92	7	0	39	4	18	0	2	18	1	0	0	30	0	0	0	734	0	3	0	0	15	2	0	0	0	1
		SID001012TP20.RAV684.A10	20	2015-10-06	24773	1635	39	37	11267	2	5936	5280	5	4	6	5	0	17	0	3	1	45	12	0	0	15	1	7	0	0	6	0	0	0	4	1	0	0	74	0	340	0	0	4	1	0	0	0	1
		SID001012TP21.RAV684.B11	21	2015-10-07	21439	10713	25	20	1685	5	1736	6097	16	1	3	3	8	18	2	7	0	31	40	2	0	20	3	3	2	1	0	1	2	0	4	8	6	0	285	0	629	0	0	3	1	0	0	0	0
		SID001012TPV1.RAV690.H9	V1	2015-09-16	41195	39360	186	55	143	28	63	11	16	12	22	7	92	689	11	15	1	61	53	4	6	159	2	11	0	2	0	2	0	1	7	4	1	1	0	0	0	1	0	52	1	0	0	2	0
		SID001012TPV2.RAV690.A2	V2	2015-10-09	37511	29549	94	41	3835	201	2609	251	11	7	4	20	110	399	6	59	5	9	3	12	7	107	8	1	6	1	0	0	0	0	0	27	2	4	10	0	22	0	0	44	2	0	0	0	0
001-013	TRT1	SID001013TP1.RAV685.D12	1	2015-09-17	24308	17285	769	5161	1	12	12	8	140	8	0	773	5	70	3	3	0	2	15	1	2	7	6	0	0	0	0	0	0	3	0	2	0	1	0	0	1	0	0	3	0	2	0	0	1
		SID001013TP2.RAV685.C11	2	2015-09-18	28113	18434	619	287	2	10	605	199	216	3	1	1907	5	187	2	36	0	669	291	251	0	649	3	41	2	1	61	0	1	10	92	4	0	0	0	0	5	0	0	3385	29	1	13	1	1
		SID001013TP3.RAV685.B10	3	2015-09-19	29505	9363	18151	56	5	11	351	59	108	11	0	748	8	491	3	2	0	42	15	8	3	15	0	2	0	0	4	0	0	2	0	1	0	0	0	0	0	0	0	1	3	0	5	0	0
		SID001013TP4.RAV685.A9	4	2015-09-20	26817	8284	6665	10988	2	14	3	54	131	5	2	540	3	56	1	5	2	4	1	1	1	9	2	2	0	0	0	2	0	1	0	1	0	0	1	0	0	0	1	3	0	0	1	0	0
		SID001013TP5.RAV686.D6	5	2015-09-21	30240	17091	3455	5639	2	20	9	23	186	6	2388	1252	9	100	1	2	0	1	2	2	1	18	0	0	0	2	0	0	0	0	1	0	1	0	0	0	0	0	0	7	0	0	0	0	1
		SID001013TP6.RAV686.C5	6	2015-09-22	33411	28834	699	975	39	37	19	211	290	9	108	1854	23	144	6	10	0	2	4	5	2	16	7	0	1	0	1	0	1	0	2	0	0	2	0	0	0	0	0	5	0	0	0	0	0
		SID001013TP7.RAV686.B4	7	2015-09-23	28595	13775	163	10602	3	8	115	17	792	11	2	1940	7	64	4	2	3	371	47	144	4	7	0	67	0	1	171	1	0	29	88	0	0	0	0	0	1	1	1	0	20	1	1	0	0
		SID001013TP8.RAV686.A3	8	2015-09-24	34492	29184	2235	274	7	25	6	20	172	19	3	880	10	1559	13	2	1	10	19	13	2	4	0	1	0	0	3	0	1	2	0	1	0	0	0	0	1	0	0	2	0	0	0	0	1
		SID001013TP9.RAV686.H1	9	2015-09-25	33097	20465	6065	76	111	21	66	1669	131	14	7	433	22	2027	13	4	0	41	37	4	6	620	6	11	0	2	10	0	0	4	2	22	7	8	0	0	37	19	5	447	5	1	0	2	1
		SID001013TP10.RAV685.C12	10	2015-09-26	30308	14615	5906	5919	124	5	18	42	125	7	2693	446	3	318	3	1	1	2	1	1	2	18	1	1	0	1	1	0	2	1	1	1	0	0	0	0	1	1	0	7	0	0	0	1	0
		SID001013TP11.RAV686.B2	11	2015-09-27	23040	2625	5836	172	4	19	4578	5478	40	24	4	189	2	279	10	50	0	454	78	386	11	586	3	170	0	1	55	0	1	10	183	6	0	0	0	0	1152	6	1	210	27	0	21	0	0
		SID001013TP12.RAV686.A1	12	2015-09-28	31352	7737	19488	19	1	13	13	781	182	9	4	1002	12	816	0	6	0	255	22	555	1	125	3	17	0	0	40	1	0	3	80	2	0	0	0	0	26	0	1	34	2	0	4	0	1
		SID001013TP13.RAV685.D11	13	2015-09-29	27833	4579	8908	13504	6	8	4	3	86	3	0	522	6	100	2	5	0	17	6	1	1	18	1	10	0	0	3	1	1	1	4	0	0	0	0	2	1	0	0	4	2	0	0	0	1
		SID001013TP14.RAV685.C10	14	2015-09-30	24802	13990	5046	4287	1	11	10	3	195	15	4	925	3	273	3	0	1	4	3	2	3	5	0	0	0	0	2	1	0	0	0	1	1	0	0	0	0	0	0	2	0	0	0	0	0
		SID001013TP15.RAV685.B9	15	2015-10-01	18692	12104	5229	147	2	10	5	14	214	7	4	900	1	10	3	3	0	2	4	2	3	0	0	0	0	0	0	0	1	0	0	0	0	0	0	0	0	0	0	3	0	0	0	0	0
		SID001013TP16.RAV686.E6	16	2015-10-02	32817	16733	4475	8884	68	8	4	7	317	11	25	2074	10	133	0	2	1	3	12	3	0	12	0	0	0	1	0	0	0	1	0	0	0	0	0	0	0	0	0	1	0	0	2	0	0
		SID001013TP17.RAV686.D5	17	2015-10-03	33005	24057	5468	281	9	18	7	6	396	12	3	2636	8	71	7	2	0	0	2	1	0	5	1	0	1	0	0	0	0	1	0	0	0	0	0	0	0	0	0	1	0	0	0	0	0
		SID001013TP18.RAV686.C4	18	2015-10-04	34784	22109	7532	68	408	4	9	13	276	3	2131	2012	10	103	0	33	1	5	6	14	1	19	6	0	0	1	0	1	0	1	1	0	0	0	0	0	0	1	0	4	0	0	0	0	0
		SID001013TP19.RAV686.B3	19	2015-10-05	26594	9905	9690	4428	11	15	4	12	135	7	4	1795	12	256	4	18	1	4	34	10	8	157	4	0	0	0	1	0	0	0	0	0	0	0	0	0	0	1	0	25	0	5	0	1	3
		SID001013TP20.RAV686.A2	20	2015-10-06	33065	13666	15648	207	5	24	8	11	392	7	4	2986	1	12	6	2	1	6	16	13	8	8	4	0	0	0	0	0	1	0	2	0	1	0	0	0	0	0	1	0	0	0	0	0	3
		SID001013TP21.RAV686.C3	21	2015-10-07	31407	4778	23055	63	8	20	6	106	93	20	7	1729	13	391	14	37	0	395	126	155	8	35	1	39	1	0	59	0	0	53	60	2	0	0	0	0	2	1	1	11	9	0	6	0	2
		SID001013TPV1.RAV690.A7	V1	2015-09-16	48793	34963	3202	152	2435	1576	1289	441	109	18	10	617	19	317	713	163	1	12	55	1453	4	61	7	0	18	1	5	1	1	1	5	784	2	2	0	0	0	0	2	17	1	4	13	0	2
		SID001013TPV2.RAV690.H3	V2	2015-10-11	64452	57073	5274	12	13	179	18	6	288	46	9	528	33	234	7	8	3	230	36	52	5	44	9	95	1	1	85	8	0	5	51	0	0	26	1	0	0	1	1	3	17	0	1	1	1
001-014	REF	SID001014TP1.RAV683.B3	1	2015-09-23	36546	11561	16341	5397	5	170	3	7	1098	569	0	366	3	30	0	4	450	99	37	58	0	25	1	38	0	2	24	138	1	5	28	2	0	0	0	0	3	1	1	5	10	0	1	3	9
		SID001014TP2.RAV683.A2	2	2015-09-24	30992	21838	2350	2987	7	413	10	9	1186	74	0	152	31	44	8	12	842	148	112	150	2	65	0	90	0	0	42	198	2	20	29	9	1	0	0	0	2	14	0	22	10	0	3	6	10
		SID001014TP3.RAV683.H10	3	2015-09-25	38110	21993	175	11789	18	829	11	7	1173	11	9	116	15	199	4	3	1084	38	45	20	0	55	0	41	0	0	16	341	0	2	15	1	1	0	0	0	2	2	1	28	6	0	0	15	12
		SID001014TP4.RAV683.G9	4	2015-09-26	251	70	51	25	24	21	12	3	8	3	5	2	0	3	1	0	4	0	1	1	0	1	0	0	0	1	2	3	0	0	0	0	0	0	0	0	0	0	0	0	0	0	0	0	1
		SID001014TP5.RAV683.F8	5	2015-09-27	40691	26314	263	4502	10	1670	3	3	1813	84	3	1744	8	74	101	1	1141	467	17	154	0	38	1	311	0	1	210	106	0	577	95	9	9	0	0	0	0	158	26	10	61	0	0	29	220
		SID001014TP6.RAV683.E7	6	2015-09-28	31435	17970	114	366	3	2188	2	27	1538	25	7	1195	20	359	208	3	520	858	16	151	4	76	12	746	0	3	557	77	0	1187	337	0	358	5	0	0	2	501	46	14	256	1	0	75	255
		SID001014TP7.RAV683.D6	7	2015-09-29	32526	17588	77	7377	5	2934	5	3	1381	6	0	2134	17	55	5	4	494	35	3	12	0	19	1	48	0	5	18	111	0	41	18	0	9	0	0	0	0	16	3	8	16	1	0	11	21
		SID001014TP8.RAV683.C5	8	2015-09-30	33395	22340	500	2722	15	2592	7	7	988	27	4	2205	20	143	38	1	785	148	12	17	0	52	1	114	0	0	88	91	0	131	47	0	2	1	0	0	1	49	3	23	45	1	1	11	23
		SID001014TP9.RAV683.B4	9	2015-10-01	29408	20224	168	2056	4	2934	1	5	856	15	4	1539	15	45	24	3	614	71	6	13	1	23	0	54	0	0	21	281	1	176	30	2	3	0	0	0	1	75	12	5	15	1	0	11	19
		SID001014TP10.RAV683.A3	10	2015-10-02	41123	27134	374	4732	14	3980	3	3	1135	12	0	2000	17	73	13	4	709	77	16	3	3	27	1	50	0	1	38	278	0	99	66	0	13	1	0	0	0	37	8	9	25	0	1	6	25
		SID001014TP11.RAV683.H1	11	2015-10-03	33578	17283	197	4304	17	3897	9	5	585	4	0	1268	27	120	79	11	626	612	65	21	1	54	2	826	0	0	220	257	1	1225	300	1	78	2	0	0	1	439	91	11	149	1	2	60	117
		SID001014TP12.RAV683.G10	12	2015-10-04	34777	21841	417	3443	8	4435	5	3	529	38	0	1427	13	41	13	4	824	216	52	0	1	67	0	345	0	1	132	370	0	66	84	2	5	0	0	0	0	19	4	4	58	0	2	90	84
		SID001014TP13.RAV683.F9	13	2015-10-05	26408	10499	193	1289	20	1803	13	7	246	26	6	703	7	8481	6	7	268	465	55	27	0	53	0	940	1	7	337	18	0	41	102	4	5	0	0	0	2	74	12	6	153	0	4	76	226
		SID001014TP14.RAV683.E8	14	2015-10-06	33237	19972	113	4930	9	4339	8	3	616	9	4	2019	10	104	3	2	771	37	1	2	1	47	0	39	0	0	21	109	0	1	9	0	1	0	0	0	0	1	4	6	3	1	0	3	2
		SID001014TP15.RAV683.D7	15	2015-10-07	31485	20480	101	2339	11	3940	10	7	733	20	0	1994	14	43	16	28	645	300	22	58	0	33	1	96	0	0	44	206	0	23	49	0	18	0	0	1	1	2	13	10	17	0	0	3	10
		SID001014TP16.RAV683.C6	16	2015-10-08	33886	20974	228	3740	13	3306	9	4	662	25	3	1620	5	54	31	6	659	472	22	766	13	29	1	204	0	0	158	385	0	70	102	8	11	0	0	0	0	15	16	5	50	0	0	27	17
		SID001014TP17.RAV683.B5	17	2015-10-09	31130	19375	224	1421	9	3456	4	13	551	17	5	1032	22	116	45	10	578	476	54	1712	0	33	1	93	0	2	110	42	0	248	211	1	2	0	0	0	4	182	2	10	76	0	3	5	121
		SID001014TP18.RAV683.A4	18	2015-10-10	39258	27066	232	1867	8	3395	4	19	675	11	2	2664	9	130	32	5	1348	273	13	271	0	79	2	160	0	0	107	346	1	76	41	14	44	1	0	0	3	32	4	22	15	1	2	6	8
		SID001014TP19.RAV683.H2	19	2015-10-11	30253	16151	748	1306	6	3658	11	8	638	13	0	2019	20	225	57	8	1915	466	37	280	0	80	1	374	0	0	324	64	1	787	204	7	58	0	1	0	1	150	27	27	27	0	3	29	84
		SID001014TP20.RAV683.G1	20	2015-10-12	32134	13302	543	1773	3	3461	5	13	555	9	1	2737	16	240	191	0	1215	723	74	842	0	73	3	796	0	0	560	34	3	1937	225	1	178	4	1	0	1	493	85	23	72	0	2	15	777
		SID001014TP21.RAV683.F10	21	2015-10-13	33780	15692	1141	1769	15	9964	11	10	457	17	0	2160	9	105	37	21	993	152	26	160	1	43	1	95	0	1	113	49	2	249	43	0	6	1	0	0	1	100	2	13	21	0	10	0	18
		SID001014TP22.RAV683.E9	22	2015-10-14	38622	19397	1134	1057	9	9645	3	53	620	12	2	3535	16	190	11	9	2066	206	14	45	5	76	1	59	2	0	35	59	1	45	22	5	11	0	0	0	5	9	3	58	18	1	3	3	2
		SID001014TPV1.RAV690.H8	V1	2015-09-21	40035	13671	16609	9	18	1514	26	7	902	4346	5	465	15	405	18	2	193	25	7	122	2	52	95	311	1	0	11	634	0	8	13	6	2	384	0	0	0	7	1	20	11	0	4	6	9
		SID001014TPV2.RAV690.B5	V2	2015-10-16	50497	26778	2276	124	1295	9011	846	195	937	42	20	976	13	117	138	94	769	1535	56	1497	4	91	0	444	19	1	377	300	3	609	288	401	24	1	0	0	5	63	24	23	84	3	14	66	155
001-015	TRT3	SID001015TP1.RAV684.E3	1	2015-09-29	27342	14037	62	12025	8	73	4	10	110	645	5	3	13	199	4	2	49	0	3	16	0	18	0	0	0	2	0	0	1	0	0	1	0	0	0	0	0	0	2	2	0	0	1	0	0
		SID001015TP2.RAV684.F4	2	2015-09-30	28753	19411	39	4744	114	61	20	0	85	3800	0	4	9	161	1	6	224	0	6	3	1	13	0	0	0	0	0	3	0	1	0	19	1	0	0	0	0	0	0	2	0	0	0	0	1
		SID001015TP3.RAV684.G5	3	2015-10-01	23474	16728	49	482	7	62	2	8	48	4665	2	3	9	658	4	0	712	0	0	0	0	8	1	1	0	0	1	5	2	0	1	0	0	0	1	0	1	0	0	1	0	0	0	1	1
		SID001015TP4.RAV684.H6	4	2015-10-02	22807	18723	75	105	11	85	10	7	41	2356	0	7	6	273	1	3	1056	0	1	0	0	10	0	0	0	0	0	6	5	1	0	0	1	0	1	0	0	0	0	2	0	0	0	1	0
		SID001015TP5.RAV684.A8	5	2015-10-03	25075	20913	59	30	12	60	11	4	46	2453	2	2	11	143	0	3	1280	0	2	1	0	16	0	0	2	0	1	0	2	0	0	1	0	0	0	0	0	0	1	5	0	1	0	1	0
		SID001015TP6.RAV684.B9	6	2015-10-04	25625	16409	52	6490	9	27	5	10	92	1360	4	4	8	165	1	1	946	1	0	4	0	6	2	0	0	1	0	0	1	0	0	1	0	0	1	0	1	1	1	5	0	0	1	0	0
		SID001015TP7.RAV683.G11	7	2015-10-05	40813	30087	66	3071	25	85	10	4	75	5142	6	9	11	213	2	5	1956	0	1	0	1	22	0	1	0	0	1	0	0	0	1	0	0	1	0	0	0	0	0	4	0	0	1	0	0
		SID001015TP8.RAV684.D1	8	2015-10-06	29421	22584	54	306	15	71	8	2	46	4154	2	3	12	389	0	1	1696	0	0	0	0	35	0	1	1	3	0	0	0	0	0	0	0	0	0	0	0	0	0	17	0	0	0	0	0
		SID001015TP9.RAV684.E2	9	2015-10-07	28617	22293	38	61	19	176	5	7	80	3784	0	4	3	311	1	5	1766	0	0	1	0	20	0	0	0	2	0	1	0	2	0	0	0	0	0	0	1	0	0	6	0	0	0	0	0
		SID001015TP10.RAV684.F3	10	2015-10-08	31439	24161	47	39	6	196	2	8	103	4368	1	1	14	470	2	3	1945	5	1	2	0	19	0	0	0	0	0	0	1	5	1	0	2	0	0	0	0	2	0	8	0	0	2	0	0
		SID001015TP11.RAV684.G4	11	2015-10-09	24875	14066	87	8045	11	98	9	6	88	1693	0	5	14	181	2	4	514	7	6	1	0	7	0	0	0	0	0	0	2	0	0	1	0	0	0	0	0	2	0	5	0	0	0	0	0
		SID001015TP12.RAV684.H5	12	2015-10-10	26042	6969	49	940	11	91	10	6	29	390	0	5	17076	24	4	3	407	1	1	1	0	7	0	1	0	0	0	2	2	0	0	1	1	0	0	0	1	1	0	2	0	0	0	0	0
		SID001015TP13.RAV684.A7	13	2015-10-11	25660	20165	84	980	17	268	3	3	61	2816	0	5	11	217	1	4	979	1	0	2	0	12	0	0	0	1	0	2	3	1	0	0	0	0	0	0	0	0	1	2	1	0	0	0	0
		SID001015TP14.RAV685.G6	14	2015-10-12	35281	29709	32	199	12	760	2	2	150	1916	3	3	11	419	0	0	2015	3	1	3	0	11	1	0	0	1	0	0	1	1	0	0	0	0	1	0	0	1	0	6	0	0	1	0	0
		SID001015TP15.RAV685.H7	15	2015-10-13	146	31	31	8	3	7	2	12	7	6	7	2	0	1	5	0	1	0	0	0	0	2	0	0	1	0	0	0	1	0	0	0	0	0	0	0	0	0	1	0	0	0	0	0	0
		SID001015TP16.RAV684.E10	16	2015-10-14	27268	13844	23	9856	8	363	5	6	142	2028	0	5	13	128	0	1	807	2	1	4	0	9	1	0	0	0	0	0	2	0	0	0	0	0	0	0	0	0	0	5	0	0	0	0	0
		SID001015TP17.RAV685.E4	17	2015-10-15	30396	18060	33	4957	10	553	10	3	151	5005	3	3	9	233	0	0	1332	2	3	0	0	14	0	1	0	1	0	0	0	0	0	0	0	0	1	0	0	0	1	3	0	0	0	0	0
		SID001015TP18.RAV685.D3	18	2015-10-16	30110	24855	34	307	5	598	7	6	65	2049	0	0	11	190	1	8	1923	4	4	1	0	9	2	2	0	0	0	0	1	1	0	0	0	0	0	1	0	2	0	1	0	0	0	0	0
		SID001015TP19.RAV685.C2	19	2015-10-17	32954	27740	42	94	6	390	7	1	60	2750	6	0	15	188	1	1	1629	2	3	0	0	6	0	1	0	0	2	0	1	0	0	0	0	0	1	0	0	0	0	2	0	0	0	0	0
		SID001015TP20.RAV684.B8	20	2015-10-18	25814	22386	52	29	4	318	5	13	45	1674	2	1	6	185	2	2	969	21	3	34	2	14	1	0	1	0	1	2	3	3	0	0	0	0	0	0	0	4	0	2	1	1	1	0	0
		SID001015TP21.RAV684.F11	21	2015-10-19	27240	17520	48	6795	7	278	1	7	110	1714	3	2	8	146	3	0	557	1	1	4	0	12	3	1	0	0	0	0	1	0	0	1	1	0	0	0	1	0	1	1	0	0	1	0	0
		SID001015TP22.RAV684.C9	22	2015-10-20	26367	16664	42	4722	8	670	11	14	138	2835	5	3	10	110	0	6	1060	3	4	8	0	10	0	3	0	0	0	1	0	0	0	1	2	2	1	0	1	1	0	9	0	0	0	0	0
		SID001015TP23.RAV685.F5	23	2015-10-21	33287	23258	38	860	5	1729	8	6	153	5152	6	4	6	352	4	0	1679	0	1	3	0	4	0	0	0	0	0	1	0	0	0	0	0	0	1	0	0	0	1	1	0	0	0	1	0
		SID001015TPV1.RAV690.E4	V1	2015-09-28	57084	51211	75	31	28	524	22	15	92	4162	4	8	16	448	3	11	64	1	4	10	7	61	6	4	0	0	1	0	0	4	1	57	7	1	0	0	0	0	5	3	1	0	0	1	0
		SID001015TPV2.RAV690.C5	V2	2015-10-23	34906	6841	109	76	17455	2176	2654	113	86	3717	22	23	5	177	30	482	294	13	24	83	1	9	5	0	12	0	3	3	2	0	1	419	4	4	0	0	0	0	1	6	0	4	0	1	0
001-016	TRT2	SID001016TP1.RAV688.A9	1	2015-10-01	22611	13603	28	4846	1	8	3	11	138	1655	0	1925	15	40	3	3	0	21	7	134	0	14	0	10	0	2	15	1	2	23	11	0	0	4	0	0	0	9	1	11	1	0	1	1	3
		SID001016TP2.RAV688.C12	2	2015-10-02	42545	35	19806	17	3	1	11	10	0	6	1	2	22471	107	0	3	0	8	11	3	0	8	0	7	0	0	3	1	0	1	1	0	1	0	0	0	0	0	2	1	3	0	1	0	1
		SID001016TP3.RAV688.E5	3	2015-10-03	30074	22	12197	13098	6	12	29	3275	10	15	340	5	22	31	2	75	2	160	136	245	0	15	2	78	0	1	93	0	0	9	50	0	0	0	1	0	0	6	9	20	39	0	6	0	6
		SID001016TP4.RAV688.H9	4	2015-10-04	36550	43	35210	456	13	2	8	64	1	20	0	4	21	70	2	47	0	206	28	90	0	12	0	66	0	4	17	0	1	20	5	0	1	3	0	0	0	1	19	21	4	0	2	5	1
		SID001016TP5.RAV688.B10	5	2015-10-05	27995	16657	53	843	60	24	14	42	94	8517	0	1264	15	30	1	2	0	41	3	67	0	52	0	23	0	8	10	1	0	21	22	0	0	18	0	0	1	9	12	6	4	0	11	1	10
		SID001016TP6.RAV689.H1	6	2015-10-06	22526	90	18988	155	21	3	21	68	12	84	16	5	24	183	2	90	1	973	136	715	1	64	0	100	0	2	137	0	0	115	89	5	3	5	0	0	1	77	49	27	69	0	6	30	12
		SID001016TP7.RAV688.F6	7	2015-10-07	36988	20	35862	192	14	11	20	74	4	43	2	4	30	81	0	25	0	209	37	138	1	27	0	21	1	3	15	2	2	18	24	5	0	3	0	0	1	5	8	9	7	0	4	8	3
		SID001016TP8.RAV688.A11	8	2015-10-08	16662	40	4872	11530	7	6	10	11	3	30	0	5	9	63	1	7	0	3	12	2	0	14	1	3	0	0	0	0	0	1	1	2	0	0	0	0	1	0	0	3	0	0	2	0	0
		SID001016TP9.RAV688.C11	9	2015-10-09	37329	23703	53	283	5	11	10	30	261	10101	0	2533	18	21	3	1	0	33	6	142	0	14	0	6	0	2	3	0	0	16	12	1	0	1	0	0	0	2	5	3	7	0	11	0	2
		SID001016TP10.RAV688.E4	10	2015-10-10	32795	21	24732	2508	5	32	14	186	6	28	18	4	12	75	8	62	4	107	59	20	2	525	36	273	0	3	255	0	0	1163	31	0	1	0	1	0	1	2	429	107	132	0	26	766	296
		SID001016TP11.RAV688.G7	11	2015-10-11	34683	26	30869	2812	9	10	13	39	8	31	4	6	18	134	1	66	0	17	28	4	1	61	2	38	0	8	24	0	1	107	4	1	1	0	0	0	0	1	22	31	21	0	4	105	14
		SID001016TP12.RAV688.B12	12	2015-10-12	18124	34	8102	84	6	13	9330	17	14	11	8	1	17	43	2	223	1	64	50	7	2	15	2	1	0	2	8	0	1	2	3	0	0	0	1	0	0	0	0	10	1	2	1	0	0
		SID001016TP13.RAV688.D12	13	2015-10-13	41426	32	19847	38	4	2	7	10	0	30	0	10	21231	141	0	7	1	15	8	2	0	4	1	5	0	4	3	0	0	2	1	0	0	0	0	0	0	1	2	3	2	0	1	1	0
		SID001016TP14.RAV688.F5	14	2015-10-14	38040	35	14188	9330	10	9	109	13	13	35	0	10	2	13984	5	75	1	8	44	5	0	51	1	5	0	6	3	0	0	3	2	1	0	0	0	0	1	1	3	0	2	0	1	1	0
		SID001016TP15.RAV688.H8	15	2015-10-15	30883	26	24462	3619	4	1	1	45	10	13	1	8	6	66	5	59	1	365	97	374	0	119	23	144	0	1	99	0	0	355	65	1	9	1	0	0	0	5	156	24	50	1	11	227	36
		SID001016TP16.RAV689.G1	16	2015-10-16	26133	80	25373	78	14	14	13	13	17	30	1	7	15	107	2	35	1	18	35	2	0	53	1	14	0	3	8	2	4	63	9	0	0	1	2	0	1	1	8	21	3	2	1	27	7
		SID001016TP17.RAV689.A2	17	2015-10-17	24729	70	7200	11233	20	16	18	8	7	23	0	11	5945	92	0	6	0	3	5	3	0	19	2	1	0	1	3	0	0	3	1	0	0	0	0	0	0	0	0	2	3	0	0	1	0
		SID001016TP18.RAV688.G6	18	2015-10-18	26980	28	21533	5146	5	9	17	7	6	12	0	2	10	86	2	6	0	22	9	2	1	22	0	7	0	1	5	1	0	3	4	0	1	0	0	0	0	0	0	12	1	0	0	0	2
		SID001016TP19.RAV688.A10	19	2015-10-19	24616	34	9024	12324	23	6	51	1855	8	22	587	7	16	22	1	93	0	84	60	152	0	14	1	29	0	4	42	0	2	11	39	1	0	0	0	0	0	9	8	15	19	0	7	3	1
		SID001016TP20.RAV688.D4	20	2015-10-20	34266	23	32468	49	9	56	4	16	15	8	2	4	15	105	8	88	4	41	17	16	0	263	20	37	1	4	18	2	0	165	4	0	0	0	0	0	0	1	42	174	9	0	2	198	30
		SID001016TP21.RAV688.F4	21	2015-10-21	28539	19	15318	10831	11	9	8	24	2	3	3	20	13	96	3	417	0	316	203	43	4	26	5	447	0	0	165	1	1	56	114	8	2	3	0	0	0	1	82	25	38	0	6	7	16
		SID001016TP22.RAV688.H7	22	2015-10-22	30486	16	359	19661	8	7835	82	9	9	21	3	819	11	59	5	4	1260	14	10	0	0	21	5	3	0	1	1	0	0	2	12	0	0	0	172	0	1	9	2	12	1	0	0	1	0
		SID001016TP23.RAV688.B11	23	2015-10-23	30896	28	30529	29	9	7	5	8	3	8	0	1	7	94	1	21	1	12	46	6	0	23	2	8	1	0	7	0	0	4	1	0	0	0	0	0	0	0	1	10	2	0	1	2	1
		SID001016TPV1.RAV690.C2	V1	2015-09-30	51825	206	48874	36	762	382	702	116	9	42	7	29	42	147	4	42	6	10	5	8	8	64	14	7	16	0	8	0	3	59	3	6	5	2	0	0	0	2	20	23	2	0	1	35	3
		SID001016TPV2.RAV690.G10	V2	2015-10-23	52092	578	31470	17697	67	36	1529	5	52	15	13	238	19	30	8	282	1	2	5	2	4	8	1	0	0	1	0	0	2	2	0	0	0	1	1	0	0	0	1	1	0	0	0	0	0
001-017	TRT1	SID001017TP1.RAV685.B11	1	2015-10-29	21327	1096	32	4160	7	21	6404	6	885	5695	0	1	0	75	2889	0	1	2	2	0	7	5	0	0	1	0	0	1	1	0	1	0	2	0	0	0	2	0	1	3	0	0	0	0	0
		SID001017TP2.RAV685.A10	2	2015-10-30	26426	982	31	508	477	13	5786	184	7556	6137	1	5	4	271	4332	13	0	11	8	6	3	23	3	5	0	0	1	0	1	1	7	2	0	0	0	0	7	0	1	4	1	0	0	0	1
		SID001017TP3.RAV685.H8	3	2015-10-31	96	34	27	1	0	4	1	1	10	0	1	0	3	3	2	1	1	0	0	0	0	1	0	0	0	0	0	1	0	0	0	0	0	0	1	0	0	0	0	2	0	0	0	0	0
		SID001017TP4.RAV686.C6	4	2015-11-01	29015	3406	55	5692	115	34	15306	17	1482	470	1	3	12	32	1808	31	0	255	123	8	0	7	2	23	6	1	7	0	0	2	27	1	1	0	0	0	0	1	4	1	0	0	0	0	1
		SID001017TP5.RAV686.B5	5	2015-11-02	23573	1243	45	2599	10	37	76	393	17572	496	3	5	20	86	631	125	1	93	55	2	2	19	5	10	6	2	2	1	0	0	4	0	0	0	0	0	0	0	1	3	0	0	0	0	0
		SID001017TP6.RAV686.A4	6	2015-11-03	27239	520	43	857	6	17	11	133	18761	2438	8	10	3	333	3972	2	0	3	2	3	5	13	0	1	2	0	1	1	1	0	2	4	1	0	0	0	0	0	3	5	0	0	0	0	0
		SID001017TP7.RAV686.H2	7	2015-11-04	33502	483	60	19416	7	21	23	104	10049	1651	4	6	19	250	1198	8	0	17	36	8	19	25	0	24	0	0	5	0	1	0	9	2	0	0	0	0	1	0	1	6	0	3	1	0	0
		SID001017TP8.RAV686.G1	8	2015-11-05	33961	71	43	603	13001	22	7057	293	10144	2050	3	13	0	203	274	6	1	20	5	11	2	8	1	11	0	1	9	1	3	3	11	2	0	0	1	0	3	1	33	3	2	0	0	0	3
		SID001017TP9.RAV685.B12	9	2015-11-06	33034	138	38	208	3	10	9	41	15493	1269	3	1	0	152	255	1	1	1	3	0	15359	10	0	1	2	0	1	1	1	0	0	1	0	0	0	0	0	0	0	4	0	1	0	0	0
		SID001017TP10.RAV685.A11	10	2015-11-07	25990	72	36	837	4	14	156	217	10232	1500	2	6	3	131	109	21	1	3	7	1	12566	21	0	0	0	1	1	1	1	0	0	1	0	0	0	0	11	0	0	9	0	0	0	0	0
		SID001017TP11.RAV685.H9	11	2015-11-08	221	61	28	35	3	9	9	5	10	10	1	3	1	8	4	0	0	1	1	0	4	9	0	0	0	0	2	0	0	0	0	0	0	0	0	0	0	0	0	1	1	0	0	0	0
		SID001017TP12.RAV685.G8	12	2015-11-09	23623	76	55	23	4	2	6990	4716	6044	3945	5	4	6	61	155	457	1	4	17	0	1	422	5	0	0	2	0	1	0	0	2	0	0	0	0	0	582	0	0	13	0	0	0	0	0
		SID001017TP13.RAV686.B6	13	2015-11-10	27360	40	46	11902	537	34	3257	620	3362	5950	96	3	8	214	749	23	0	3	15	2	1	121	5	3	3	0	5	2	0	1	2	118	4	3	0	0	53	0	5	20	1	0	1	0	0
		SID001017TP14.RAV686.A5	14	2015-11-11	25778	24	45	44	11	12	5562	103	4628	9772	3	3	11	120	5022	152	1	14	37	11	0	17	4	1	0	0	4	0	0	0	14	2	0	0	0	0	8	0	0	8	0	0	1	0	0
		SID001017TP15.RAV686.H3	15	2015-11-12	26725	35	35	16	11	10	6886	2052	149	7846	6	2	1	428	8494	248	2	5	19	32	1	34	5	2	1	2	0	0	1	0	4	0	0	0	0	0	271	0	1	2	0	0	0	0	0
		SID001017TP16.RAV686.G2	16	2015-11-13	25516	46	40	2491	4	6	300	688	431	4590	1	5	0	55	5834	43	1	0	2	7	10853	5	1	0	0	1	0	0	0	0	0	2	0	0	1	0	55	0	0	0	0	0	0	0	0
		SID001017TP17.RAV686.F1	17	2015-11-14	25654	275	49	50	6	19	15	21	5640	8420	4	8	2	546	10414	4	1	10	7	5	10	5	0	0	0	0	0	0	0	1	7	0	0	0	0	0	3	0	0	6	0	0	0	1	1
		SID001017TP18.RAV685.A12	18	2015-11-15	181	41	30	27	0	9	7	5	8	5	4	7	0	5	2	0	0	0	0	0	2	2	0	0	0	0	1	0	0	2	2	1	0	0	0	0	0	0	0	1	0	0	0	0	0
		SID001017TP19.RAV685.H10	19	2015-11-16	257	63	39	33	5	17	11	3	20	8	1	6	1	5	3	0	1	0	1	2	7	3	0	1	0	0	1	0	2	0	0	1	0	0	0	0	0	0	0	1	0	0	1	0	0
		SID001017TP20.RAV685.G9	20	2015-11-17	23237	922	20	65	27	10	374	7991	1694	7038	1	10	7	268	2391	2005	2	18	268	32	4	12	0	2	0	0	4	1	3	0	9	0	0	0	0	0	0	0	1	5	1	0	0	0	0
		SID001017TP21.RAV685.F8	21	2015-11-18	34126	5948	21	19	6	0	3	6	6174	7910	2	0	5	358	13605	12	0	0	0	0	1	17	1	2	0	0	1	0	0	0	1	5	0	0	0	0	0	0	0	3	0	0	0	0	0
		SID001017TPV1.RAV690.F6	V1	2015-10-28	44964	1519	105	27	26	209	6352	18044	18	9538	3	47	8	101	2759	5809	1	2	209	19	1	15	19	0	1	0	1	9	2	0	0	1	1	54	0	0	0	0	1	4	1	2	0	2	0
		SID001017TPV2.RAV690.H1	V2	2015-11-20	61637	12149	215	25	188	1009	21530	626	553	12085	4	165	27	578	11599	165	3	21	11	85	1	20	94	12	0	0	12	88	0	0	6	3	0	241	0	0	2	1	9	12	4	1	0	12	0
001-018	TRT3	SID001018TP1.RAV685.E5	1	2015-10-30	46075	36	32598	10981	3	9	3	14	9	3	23	5	12	58	0	78	2	56	1812	14	2	35	26	96	0	1	15	1	3	4	14	1	0	0	0	0	1	0	3	4	3	2	1	0	0
		SID001018TP2.RAV684.C10	2	2015-10-31	26051	60	16626	152	7	3	1473	107	4	10	5	3	3	653	3	10	1	6	237	0	0	1360	3	30	0	7	3	8	2	0	8	1770	631	67	2	0	1	1	6	30	2	0	0	5	1
		SID001018TP3.RAV685.B3	3	2015-11-01	29915	31	27590	195	3	2	8	14	7	6	0	0	3	41	6	7	1	115	575	7	0	220	3	140	0	6	30	0	0	111	36	84	9	9	1	0	0	7	36	2	14	0	10	0	70
		SID001018TP4.RAV685.E7	4	2015-11-02	39511	28	37031	195	4	6	3	66	9	11	1	5	329	460	4	13	0	112	387	152	0	23	2	171	0	13	69	0	1	48	62	11	4	1	0	0	0	26	18	2	23	0	9	5	9
		SID001018TP5.RAV685.F6	5	2015-11-03	30444	43	30124	51	3	9	9	8	13	3	2	1	5	5	0	4	1	25	52	3	0	4	1	24	0	0	8	0	0	2	5	0	0	0	0	0	1	8	3	1	3	0	0	0	1
		SID001018TP6.RAV684.D11	6	2015-11-04	25861	28	10937	14356	5	7	3	9	2	5	2	3	9	71	0	11	0	21	188	2	0	19	3	56	0	2	14	1	0	6	29	1	0	0	0	0	0	5	4	9	2	0	0	1	2
		SID001018TP7.RAV685.C4	7	2015-11-05	147	42	28	12	10	1	9	6	5	1	5	3	3	1	1	1	3	0	1	1	0	2	0	0	0	1	0	0	0	0	0	0	0	0	0	0	0	0	0	0	0	0	0	0	0
		SID001018TP8.RAV684.B10	8	2015-11-06	305	56	126	40	7	1	18	10	6	6	4	1	0	0	1	0	1	0	1	0	0	3	0	0	0	0	0	0	1	0	2	1	0	0	1	0	1	0	0	1	2	0	0	1	0
		SID001018TP9.RAV685.G7	9	2015-11-07	34187	95	30031	28	2	4	4	4	11	4	12	6	5	51	5	112	3	114	2895	0	0	45	2	85	0	31	40	0	1	17	25	1	1	0	2	0	2	16	135	4	14	0	0	2	3
		SID001018TP10.RAV685.A1	10	2015-11-08	39277	22	31132	14	2	5	5	10	7	1	1	2	22	214	0	87	2	417	4679	1	0	115	4	620	2	57	204	1	0	43	94	0	0	0	2	0	1	8	111	5	54	0	1	12	52
		SID001018TP11.RAV685.D5	11	2015-11-09	23911	38	7945	12317	9	9	8	7	9	6	8	3	14	39	1	3266	0	5	127	0	2	14	0	24	0	3	6	0	0	0	3	0	0	0	0	0	0	0	6	7	2	0	0	1	0
		SID001018TP12.RAV684.C11	12	2015-11-10	25901	60	23935	39	7	1	6	13	1	5	1	2	0	11	3	7	1	18	1534	0	0	9	1	74	0	2	3	0	0	0	0	0	3	1	0	0	0	0	8	1	12	0	0	5	10
		SID001018TP13.RAV684.D10	13	2015-11-11	31870	37	27226	26	3	7	4	13	0	3	1	2	6	59	4	295	1	555	1971	6	0	38	1	554	0	19	101	1	1	19	66	2	0	0	0	0	2	9	36	6	15	0	8	7	17
		SID001018TP14.RAV685.B2	14	2015-11-12	270	77	71	33	5	3	12	8	20	9	4	2	2	1	1	3	2	0	1	0	0	1	1	0	0	1	0	1	0	2	0	0	0	0	2	0	0	0	0	0	0	0	0	0	0
		SID001018TP15.RAV685.E6	15	2015-11-13	204	50	84	11	12	4	4	3	5	6	0	2	0	3	1	2	1	0	0	0	0	1	0	0	0	1	0	2	0	0	0	0	0	0	0	0	0	0	0	0	0	0	0	0	0
		SID001018TP16.RAV684.D12	16	2015-11-14	28486	52	13438	13548	6	3	8	20	0	10	2	2	5	85	0	121	0	43	696	2	1	28	5	140	0	2	39	0	1	29	33	4	6	1	1	0	0	10	16	8	4	1	3	2	5
		SID001018TP17.RAV684.E11	17	2015-11-15	27202	18	16322	7529	3	6	3	135	5	13	2	2	13	69	4	55	1	83	922	10	6	46	2	866	0	3	89	0	0	109	188	0	19	30	1	0	0	37	284	9	13	0	0	3	28
		SID001018TP18.RAV685.C3	18	2015-11-16	247	86	68	21	9	3	4	5	16	6	3	3	1	0	0	0	0	0	2	0	0	1	1	1	3	1	0	1	3	0	0	0	0	0	0	0	0	1	1	0	0	0	0	0	0
		SID001018TP19.RAV685.F7	19	2015-11-17	45665	39	42499	1836	1	6	3	14	10	11	6	2	9	31	1	15	1	74	720	0	0	16	1	152	0	4	30	0	0	11	13	0	1	1	0	0	0	3	16	0	1	0	1	1	4
		SID001018TP20.RAV685.A2	20	2015-11-18	51170	108	42487	280	7	7	3	4	16	2	2	2	7	218	1	107	1	277	4340	0	0	152	1	610	0	272	232	0	0	24	54	0	0	0	0	0	2	3	77	0	53	0	0	27	449
		SID001018TP21.RAV685.B1	21	2015-11-19	37397	95	14697	20718	5	5	3	7	15	4	4	6	20	92	0	50	2	47	1308	0	7	42	1	79	0	2	22	0	2	6	7	0	4	3	0	0	0	3	8	13	4	0	1	0	5
		SID001018TP22.RAV685.D4	22	2015-11-20	36061	93	33398	1736	6	4	7	15	19	4	6	6	16	157	0	7	3	11	341	1	3	61	0	24	2	2	12	1	0	6	4	0	0	0	1	0	0	0	12	26	5	1	0	1	4
		SID001018TPV1.RAV690.E5	V1	2015-10-29	51067	61	9774	33	17037	100	43	22	11	17	2	15	2	17	1	21020	2	1	2838	4	0	4	3	0	1	1	0	1	0	2	0	1	0	19	0	0	7	0	0	1	1	0	0	0	0
		SID001018TPV2.RAV690.E6	V2	2015-11-20	59036	56	16736	1591	33254	126	32	15	10	18	6	22	1	30	2	7003	1	0	2	13	1	8	5	1	2	4	0	3	1	0	0	1	0	24	0	0	1	0	1	2	1	0	0	0	0
001-019	TRT2	SID001019TP1.RAV684.A2	1	2015-11-13	27966	73	174	7285	9028	4216	182	6451	4	8	1	201	10	7	1	34	2	3	2	1	0	4	0	0	0	3	0	2	7	0	0	0	244	0	0	0	0	0	1	0	0	0	0	0	0
		SID001019TP2.RAV684.C5	2	2015-11-14	23435	43	494	3622	9154	5647	64	2857	5	8	1	1410	8	2	0	42	0	1	1	1	2	2	0	1	2	1	0	4	6	0	0	1	30	3	0	0	0	1	0	0	0	0	0	0	0
		SID001019TP3.RAV683.A11	3	2015-11-15	27246	81	6289	3196	10708	2278	2733	529	9	2	12	1212	4	22	2	126	1	4	3	0	1	3	1	2	0	0	0	0	0	0	0	1	9	0	0	0	0	1	0	1	0	0	0	0	1
		SID001019TP4.RAV683.C4	4	2015-11-16	35643	57	11198	2842	12477	604	7100	80	5	0	3	1213	2	6	1	15	2	3	1	2	0	1	0	2	1	0	1	1	0	1	0	0	4	0	0	0	0	2	3	1	0	0	0	0	2
		SID001019TP5.RAV684.G3	5	2015-11-17	27059	53	6682	2351	9866	1321	5361	17	3	7	3	1288	1	9	2	32	3	4	2	3	0	4	1	1	1	1	2	2	7	0	1	1	4	1	0	0	0	1	0	1	0	0	0	0	0
		SID001019TP6.RAV684.D6	6	2015-11-18	26248	28	12746	2045	9632	130	1254	7	1	7	1	336	2	1	2	14	2	3	3	3	0	4	0	1	0	3	1	4	1	2	0	1	1	0	0	0	0	0	0	2	0	0	0	0	2
		SID001019TP7.RAV683.B11	7	2015-11-19	29655	28	12350	1811	11996	17	3273	7	5	6	4	112	1	6	0	15	1	1	2	0	0	4	0	0	0	0	0	0	0	0	0	0	1	1	0	0	0	0	0	0	0	0	0	0	0
		SID001019TP8.RAV683.D5	8	2015-11-20	31679	59	20096	357	8468	2254	133	3	4	8	3	41	6	18	0	111	0	3	3	87	0	3	1	0	1	1	0	1	0	2	0	0	1	0	0	0	0	0	1	0	0	0	0	0	0
		SID001019TP9.RAV684.H4	9	2015-11-21	23998	39	10326	634	9470	897	2393	62	9	6	3	75	4	5	1	54	1	1	1	2	0	3	0	1	0	0	0	0	0	0	0	0	1	1	0	0	0	0	0	1	0	0	0	0	0
		SID001019TP10.RAV684.E7	10	2015-11-22	26925	26	5454	3817	11138	660	5094	234	13	13	4	342	17	6	5	62	0	1	2	1	0	2	0	0	0	0	0	0	1	0	0	0	0	0	0	0	0	0	0	1	0	0	0	0	1
		SID001019TP11.RAV683.C12	11	2015-11-23	33846	33	13528	2676	14005	426	2843	121	2	7	4	77	2	3	0	84	2	1	4	3	0	5	0	1	0	2	0	0	1	0	1	0	1	0	0	0	0	0	0	0	1	0	0	0	0
		SID001019TP12.RAV683.E6	12	2015-11-24	35708	67	18196	8606	6657	772	228	10	3	8	0	1056	5	9	0	35	0	0	0	0	0	10	0	1	0	1	0	2	0	1	2	3	0	0	0	0	0	0	3	3	0	0	0	0	0
		SID001019TP13.RAV684.B3	13	2015-11-25	26560	35	4045	3273	4658	10918	3189	4	10	4	1	382	2	6	1	6	2	0	2	0	0	4	1	0	1	0	0	1	0	0	0	0	1	0	0	0	1	0	0	0	0	0	0	0	0
		SID001019TP14.RAV684.F8	14	2015-11-26	27787	25	12489	6316	6776	1594	390	3	4	0	2	10	4	10	1	85	0	11	2	0	0	9	0	4	0	0	1	1	1	0	10	11	1	0	0	0	0	0	0	0	0	0	0	0	0
		SID001019TP15.RAV684.H1	15	2015-11-27	33020	55	20292	105	9999	2416	14	7	1	4	0	20	17	30	0	1	2	6	1	6	0	17	0	0	0	0	0	0	3	1	0	0	2	0	0	0	0	0	1	4	0	0	0	0	0
		SID001019TP16.RAV683.F7	16	2015-11-28	30609	78	14756	3044	9881	592	1327	291	8	4	4	475	5	7	1	87	2	3	4	6	0	2	0	0	0	0	0	1	0	0	0	1	0	0	0	0	0	0	2	0	0	0	0	2	1
		SID001019TP17.RAV683.H11	17	2015-11-29	32550	23	7648	5548	15867	820	2433	11	5	5	5	77	0	11	2	46	1	4	2	2	0	7	0	5	0	1	1	1	0	0	1	1	2	1	0	0	0	0	2	3	0	0	0	0	0
		SID001019TP18.RAV683.C11	18	2015-11-30	36849	58	11579	3944	15922	1544	3593	6	5	6	4	50	2	6	0	41	3	0	3	1	37	14	2	0	2	2	1	2	2	1	0	0	1	0	0	0	0	0	0	3	0	1	0	1	0
		SID001019TP19.RAV684.A3	19	2015-12-01	33397	48	14549	818	11742	5247	208	16	7	13	0	698	5	3	2	1	2	0	0	1	0	6	0	0	0	1	1	0	5	0	0	0	5	0	0	0	0	0	1	0	0	0	0	0	0
		SID001019TP20.RAV683.G8	20	2015-12-02	33982	133	9740	2255	14895	3512	2703	5	6	5	6	683	1	5	0	3	3	1	2	1	0	3	0	0	0	1	0	0	1	0	0	0	0	0	0	0	0	0	2	0	0	0	0	0	1
		SID001019TP21.RAV683.H9	21	2015-12-03	38895	61	5215	1543	15705	9344	6478	7	9	9	7	301	3	8	1	139	1	7	16	2	2	2	0	2	0	1	2	1	0	0	6	0	0	0	0	0	0	3	2	0	0	0	0	0	0
		SID001019TP22.RAV684.B4	22	2015-12-04	31875	42	18048	132	9994	2217	165	9	14	14	4	1136	0	34	2	5	0	0	0	3	0	10	0	2	1	0	0	0	1	0	0	7	0	0	0	0	0	0	0	4	0	0	0	1	0
		SID001019TP23.RAV683.D12	23	2015-12-05	257	56	77	20	21	14	15	11	4	6	5	5	1	2	1	1	1	1	0	0	0	0	1	0	1	2	0	0	0	1	0	2	0	0	0	0	0	0	0	0	0	0	0	1	0
		SID001019TP24.RAV684.E1	24	2015-12-06	32899	43	25697	79	844	4801	21	7	5	6	2	1247	12	51	1	22	4	3	4	3	0	12	2	0	0	0	1	3	0	0	0	0	1	0	0	0	0	0	0	8	0	4	0	0	0
		SID001019TP25.RAV684.F2	25	2015-12-07	29488	51	23590	52	532	4079	29	5	4	7	0	1004	13	42	2	21	2	5	4	4	0	6	3	1	0	0	0	2	4	0	1	1	1	1	0	0	0	0	0	7	0	0	1	0	0
		SID001019TPV1.RAV690.B9	V1	2015-11-13	49375	111	56	113	21188	10885	13781	523	15	18	22	253	4	28	388	986	0	31	5	688	6	11	3	1	10	1	4	3	3	1	6	2	37	1	0	0	3	2	2	1	0	0	7	2	0
		SID001019TPV2.RAV690.F8	V2	2015-12-08	49741	47	12015	5899	22384	2462	6096	2	11	6	3	551	1	11	3	166	0	0	9	0	0	12	0	2	0	1	0	2	0	0	0	13	0	1	0	0	1	0	1	3	0	1	0	0	1
001-020	REF	SID001020TP1.RAV684.B6	1	2015-11-18	17891	40	82	5740	5496	13	2339	1474	4	13	1	3	3	6	2	1942	0	30	27	169	0	14	168	15	0	2	6	1	6	9	19	0	35	0	0	0	1	9	2	7	4	0	5	2	0
		SID001020TP2.RAV684.A5	2	2015-11-19	21807	27	57	140	8348	8	6234	597	6	4	2	3	3	3329	1	2152	3	3	0	4	0	18	27	2	0	0	0	1	1	1	0	0	29	1	0	0	2	1	2	707	0	0	0	0	1
		SID001020TP3.RAV684.H3	3	2015-11-20	22780	18	39	5099	1225	20	1299	8568	3	10	3	2	5	13	6	150	1	483	124	65	0	324	213	57	0	10	149	1	1	855	57	0	973	1	2	0	0	240	338	281	25	0	10	153	14
		SID001020TP4.RAV684.G2	4	2015-11-21	20412	41	61	7177	7	74	10	9381	7	9	0	5	5	19	2	17	1	73	11	10	0	33	93	8	0	18	12	0	1	53	8	0	2893	0	0	0	0	37	7	22	1	0	170	1	0
		SID001020TP5.RAV684.F1	5	2015-11-22	29373	67	92	4677	116	28	4214	3368	6	17	0	4	16014	15	2	0	1	6	3	2	0	5	0	0	0	0	2	4	1	2	0	0	697	0	0	0	1	0	1	0	0	0	1	0	0
		SID001020TP6.RAV683.A12	6	2015-11-23	228	60	44	20	22	5	12	7	6	2	4	3	1	6	0	0	4	0	2	0	0	2	0	1	0	0	0	1	1	0	2	1	0	0	1	0	1	0	1	0	2	0	0	0	0
		SID001020TP7.RAV684.D9	7	2015-11-24	26752	27	38	13561	5977	100	121	5421	2	5	2	4	1	4	0	4	1	10	6	15	0	7	0	1	0	0	6	0	0	1	5	0	1417	0	0	0	0	1	0	1	0	0	0	0	0
		SID001020TP8.RAV684.C8	8	2015-11-25	20550	40	48	10608	13	2903	5	4121	3	6	2	4	8	10	0	10	0	2	4	5	0	29	0	4	0	2	3	2	2	2	0	1	2645	0	0	0	4	2	2	14	0	0	1	5	2
		SID001020TP9.RAV684.B7	9	2015-11-26	21853	40	38	5066	11039	625	204	4384	4	7	0	3	1	2	2	3	0	1	5	5	0	9	1	0	1	2	0	0	2	0	3	0	391	0	0	0	0	0	0	1	0	0	0	0	0
		SID001020TP10.RAV684.A6	10	2015-11-27	22084	40	71	8430	6240	2310	328	4147	3	7	0	6	9	31	0	2	4	3	1	0	0	109	0	0	2	0	2	4	18	1	0	16	267	0	0	0	0	1	0	3	0	0	0	1	1
		SID001020TP11.RAV684.D7	11	2015-11-28	27118	33	69	10117	11029	1797	596	2322	49	6	1	2	1	9	0	1	0	13	6	58	0	17	1	3	0	0	2	1	584	3	9	0	329	0	1	1	0	5	0	0	0	0	0	1	0
		SID001020TP12.RAV684.C6	12	2015-11-29	16220	38	78	3460	23	4047	1122	375	6	15	1	5	7	9	3	14	0	471	61	319	0	100	30	12	0	3	87	2	3793	308	35	0	205	0	1	0	0	230	115	286	6	0	12	32	4
		SID001020TP13.RAV684.B5	13	2015-11-30	17606	55	70	4528	17	7011	377	109	7	12	3	40	8	12	0	19	2	47	28	67	1	8	4	9	1	1	11	2	4795	11	7	0	258	0	5	0	10	5	4	5	0	0	22	0	0
		SID001020TP14.RAV684.A4	14	2015-12-01	29837	47	91	416	8	861	18634	338	6	4	2	26	9	672	1	21	0	1169	132	131	2	87	26	72	0	4	591	2	1521	780	86	0	17	1	13	0	1	854	92	116	49	0	8	97	6
		SID001020TP15.RAV684.H2	15	2015-12-02	24058	58	105	2981	12	4295	3581	1792	5	10	0	1275	13	23	1	1	4	68	6	78	0	17	30	66	0	0	52	1	9166	86	54	0	85	0	9	0	0	38	0	4	16	0	37	1	6
		SID001020TP16.RAV684.G1	16	2015-12-03	23322	52	109	2792	241	6136	499	1891	18	6	0	2978	16	18	4	2	0	132	17	149	0	40	79	6	0	1	103	1	7792	21	62	0	17	2	15	0	0	22	0	12	3	0	22	3	1
		SID001020TP17.RAV683.B12	17	2015-12-04	27310	46	35	6456	7652	30	288	9507	13	13	1430	2	7	5	1	1	1	3	6	18	3	5	1	5	3	4	2	0	0	7	5	0	1706	0	0	0	0	2	0	3	1	0	27	0	0
		SID001020TP18.RAV684.E9	18	2015-12-05	28150	26	38	7894	4	2456	2858	663	4	3	10697	1136	5	15	2	3	1	7	7	4	0	11	5	0	1	1	23	1	2213	7	2	0	2	0	24	0	1	0	0	7	1	0	0	0	1
		SID001020TP19.RAV684.D8	19	2015-12-06	23200	29	67	8377	10	4675	324	1223	1	10	0	2942	17	20	3	3	0	19	15	7	1	9	4	1	0	1	116	3	5238	4	3	0	3	0	36	0	0	0	1	5	3	0	0	1	1
		SID001020TP20.RAV684.C7	20	2015-12-07	19170	43	86	7107	12	3346	330	1993	3	7	0	1883	8	35	0	2	1	33	26	41	0	15	8	4	2	1	116	4	3925	9	9	1	5	0	39	0	0	6	3	0	1	0	0	1	0
		SID001020TP21.RAV684.E8	21	2015-12-08	23528	27	64	4346	9	6577	12	1975	2	8	5	4899	15	22	3	1	3	232	16	6	0	8	4	4	0	0	522	1	4654	2	36	0	10	0	40	0	0	0	0	4	0	0	1	0	1
		SID001020TPV1.RAV690.D11	V1	2015-11-17	36350	107	70	175	8336	575	4150	858	6	9	2	15	2	9	163	7651	0	1398	11111	322	1	9	127	33	13	33	4	6	0	0	158	635	9	0	0	1	9	0	0	2	1	0	20	1	1
		SID001020TPV2.RAV690.G8	V2	2015-12-12	55290	4944	1929	123	19081	153	14707	32	188	222	15	54	10	56	2	7309	6	11	5511	34	0	13	17	20	0	2	0	60	0	5	3	2	675	18	0	0	8	0	3	3	0	3	7	5	1
001-021	TRT3	SID001021TP1.RAV684.G10	1	2015-11-26	24392	4763	9692	5843	18	8	3416	6	256	4	0	213	8	69	3	7	0	19	5	0	2	12	0	23	0	0	7	0	0	1	1	0	1	0	0	0	0	0	0	2	0	0	0	0	0
		SID001021TP2.RAV685.F3	2	2015-11-27	27642	7863	173	424	345	9	535	1758	1182	3	12270	19	2	66	1	10	1	22	7	1	0	407	73	66	0	19	73	0	0	1369	2	2	0	0	0	0	41	3	26	14	12	0	0	153	0
		SID001021TP3.RAV685.C1	3	2015-11-28	37975	3587	13131	214	6415	8	703	31	3944	6	7322	1091	3	98	11	1	3	90	18	1	0	12	1	4	0	1	7	0	0	28	1	1	0	0	1	0	0	0	0	0	2	0	0	0	0
		SID001021TP4.RAV684.H11	4	2015-11-29	34895	5667	12547	17	58	13	246	8	2437	4	12956	708	1	45	8	0	0	52	7	0	1	22	1	2	1	0	17	0	0	4	13	2	0	0	1	0	1	3	0	2	3	0	0	0	1
		SID001021TP5.RAV685.G4	5	2015-11-30	26394	6977	4165	6637	6108	2	1521	1	306	2	5	591	3	17	1	4	1	6	12	0	0	7	2	1	0	0	2	0	0	1	2	0	0	0	0	0	1	1	0	4	0	0	0	0	0
		SID001021TP6.RAV684.F10	6	2015-12-01	22206	11723	283	1640	6	8	4360	9	2050	6	2	2006	5	17	9	1	0	21	10	0	0	8	2	1	1	0	4	0	1	1	3	3	0	0	1	0	0	0	0	5	1	0	0	0	1
		SID001021TP7.RAV685.D2	7	2015-12-02	30957	8607	327	558	3	4	104	2	7002	6	0	1287	12961	3	1	2	2	27	30	0	0	4	0	6	0	1	5	0	1	1	2	0	0	0	0	0	0	0	1	0	2	0	0	0	0
		SID001021TP8.RAV685.E1	8	2015-12-03	32659	20101	432	374	1	4	413	3	10163	7	5	621	4	459	13	0	3	9	3	1	0	15	0	3	0	0	1	0	2	0	0	1	0	0	0	0	0	0	0	2	1	0	0	0	0
		SID001021TP9.RAV685.H5	9	2015-12-04	281	102	60	21	7	4	10	3	20	6	9	5	3	4	7	1	0	1	0	0	0	3	0	0	0	1	1	0	0	0	0	0	0	0	2	0	0	0	0	0	0	0	1	0	0
		SID001021TP10.RAV684.G11	10	2015-12-05	25619	11032	101	11231	13	9	121	3	1961	2	3	745	11	172	0	0	4	65	13	1	1	12	5	32	0	0	5	0	2	3	5	7	12	1	0	0	0	1	0	6	1	0	0	0	0
		SID001021TP11.RAV685.E3	11	2015-12-06	27708	14582	38	5822	2	6	7	1	6155	13	4	928	12	41	2	5	0	1	12	2	0	23	3	3	0	0	0	1	0	0	1	4	0	0	1	0	0	0	0	11	0	0	0	0	0
		SID001021TP12.RAV685.F2	12	2015-12-07	29888	12816	43	1678	9	6	12	4	13990	3	1	1261	16	6	0	0	0	0	4	1	0	12	3	1	0	0	0	0	1	0	1	1	0	0	1	0	0	0	0	1	0	0	0	1	0
		SID001021TP13.RAV685.A7	13	2015-12-08	31573	18940	70	147	30	7	827	10	9438	13	9	1986	6	15	4	1	1	4	6	1	1	10	0	0	1	0	1	0	0	0	0	2	0	0	2	0	2	1	0	3	0	0	0	0	0
		SID001021TP14.RAV685.D1	14	2015-12-09	35501	21379	31	26	11	13	58	4	13323	5	7	366	17	26	0	4	0	63	24	0	0	24	1	35	0	0	45	0	0	1	8	1	0	0	0	0	0	0	0	1	1	0	0	0	0
		SID001021TP15.RAV685.F4	15	2015-12-10	34575	1181	13	25663	2316	0	4580	0	603	0	2	85	10	46	0	1	0	1	6	0	0	21	0	1	0	1	2	0	1	1	1	6	1	0	0	0	0	0	0	6	0	0	1	0	0
		SID001021TP16.RAV685.G3	16	2015-12-11	30075	1678	50	11177	9613	3	881	38	2318	3	3	13	0	5	1	4257	3	0	7	0	0	6	0	0	0	2	0	0	1	0	0	0	0	0	0	0	1	0	1	1	0	0	0	0	0
		SID001021TP17.RAV685.B8	17	2015-12-12	37003	5595	51	4460	2746	7	111	386	17830	9	3	30	4	161	3	619	1	2	4	3	0	732	1	0	0	1	0	3	0	4	1	55	2	9	1	0	18	74	2	341	1	1	0	0	2
		SID001021TP18.RAV685.E2	18	2015-12-13	33310	5108	34	698	12756	4	2649	54	11555	3	0	56	1	8	1	9	4	12	6	1	0	22	0	5	0	0	3	0	0	0	0	0	0	0	0	0	11	3	0	23	0	0	33	0	0
		SID001021TP19.RAV685.G5	19	2015-12-14	34132	8578	43	1641	2549	7	264	22	20353	11	4	65	6	20	4	11	1	54	28	1	0	26	0	9	0	0	2	0	1	3	1	2	0	3	0	0	1	8	0	14	0	0	117	1	0
		SID001021TP20.RAV685.H4	20	2015-12-15	107	38	27	3	3	3	0	0	10	6	3	2	0	2	2	0	0	2	1	0	0	0	0	0	0	0	0	0	0	0	0	0	0	0	0	0	0	1	0	0	0	0	0	0	0
		SID001021TP21.RAV688.G5	21	2015-12-16	17584	5737	40	2394	45	10	47	8	8247	29	1	354	17	20	5	71	2	97	212	1	0	24	1	107	0	3	35	1	2	1	22	2	1	1	0	0	1	0	1	6	1	0	0	0	1
		SID001021TP22.RAV685.H6	22	2015-12-17	241	71	56	20	10	3	13	4	14	3	9	5	0	2	0	1	3	1	1	0	0	3	0	0	0	0	1	0	0	0	1	0	0	0	0	0	0	0	2	0	0	0	0	0	0
		SID001021TP23.RAV685.A8	23	2015-12-18	36995	5567	1793	268	2622	5	5276	610	2484	9	16922	191	1	35	5	0	1	166	2	0	0	9	6	7	1	3	3	0	0	180	0	1	0	0	2	0	60	0	2	0	14	0	1	5	0
		SID001021TPV1.RAV690.C10	V1	2015-11-25	60585	1325	15745	819	10215	506	25172	798	909	520	19	212	16	79	71	3404	2	13	5	107	4	21	5	4	22	22	2	490	0	1	1	6	5	3	0	0	2	0	0	5	0	0	1	1	1
		SID001021TPV2.RAV690.B4	V2	2015-12-18	57119	35720	616	128	612	267	16089	89	2309	48	7	783	12	48	8	58	1	56	27	7	5	19	1	65	16	1	10	0	0	2	15	35	2	2	0	0	0	3	2	5	2	4	0	0	1
001-022	REF	SID001022TP1.RAV686.B9	1	2015-11-28	29534	23128	127	4749	17	32	421	18	92	61	15	0	7	186	13	32	153	101	118	7	4	26	1	56	7	5	30	2	1	4	29	1	0	0	0	0	1	10	2	9	7	0	0	6	3
		SID001022TP2.RAV686.C10	2	2015-11-29	28180	20363	583	4809	13	37	305	19	120	152	5	0	9	303	23	51	412	257	250	9	0	23	5	207	4	8	56	0	1	6	37	2	2	0	0	0	0	0	3	4	11	0	1	15	14
		SID001022TP3.RAV686.D11	3	2015-11-30	27505	1330	11963	47	5	20	28	64	14	485	3	0	1	368	6	350	62	28	53	0	0	12531	1	7	0	15	2	1	0	0	6	0	0	0	0	3	0	0	1	80	3	0	0	0	0
		SID001022TP4.RAV687.A1	4	2015-12-01	36167	491	14665	96	829	16	3352	6075	10	5180	0	3	2	400	14	4097	99	121	567	0	0	7	3	47	1	11	12	0	0	2	22	0	1	0	0	0	1	2	2	5	1	0	0	1	1
		SID001022TP5.RAV687.B2	5	2015-12-02	37974	364	2859	326	15660	35	255	15310	4	984	0	3	1	18	6	2028	13	10	39	3	0	6	8	3	2	13	1	0	0	1	1	0	3	0	0	0	0	0	0	0	0	0	0	0	0
		SID001022TP6.RAV687.C3	6	2015-12-03	34959	2930	10642	1618	1244	55	16084	194	25	1035	0	2	4	101	14	132	230	164	198	52	0	10	7	61	1	14	41	1	0	4	14	0	4	0	0	0	0	2	2	6	10	0	0	9	13
		SID001022TP7.RAV687.D4	7	2015-12-04	40668	24	83	141	52	30	71	24822	1	8	2	2	9	1687	7	100	2	88	1018	1939	0	502	4066	410	2	26	486	2	0	1909	339	9	2	0	0	0	26	0	188	84	131	0	63	508	193
		SID001022TP8.RAV687.E5	8	2015-12-05	37311	23485	3590	5018	28	1157	139	14	182	149	3	5	13	179	95	98	2003	91	781	3	1	25	0	90	1	3	30	0	5	4	14	1	0	0	0	0	1	3	5	10	9	0	0	3	11
		SID001022TP9.RAV687.F5	9	2015-12-06	39214	19314	856	7233	16	7879	74	8	308	36	2	8	23	332	11	1	2943	19	5	0	1	29	3	14	0	2	8	0	1	1	7	4	1	0	1	0	2	5	3	15	0	1	1	1	0
		SID001022TP10.RAV687.G6	10	2015-12-07	39104	18300	1024	2138	44	12879	164	5	311	42	1	8	3	1336	4	4	2452	69	63	1	1	16	0	83	0	3	20	1	0	7	9	3	0	0	0	0	1	11	6	4	6	0	0	8	17
		SID001022TP11.RAV687.H7	11	2015-12-08	38771	21212	2420	4379	14	7591	71	8	249	212	11	3	17	296	13	4	2119	7	20	0	0	42	4	19	3	4	0	0	1	0	3	0	0	0	1	0	2	1	2	18	0	0	0	0	0
		SID001022TP12.RAV687.A9	12	2015-12-09	25000	12039	1741	3570	3	5412	9	5	117	22	3	5	6	214	1	4	1765	9	4	0	0	24	5	5	0	0	2	1	0	0	3	0	0	0	0	0	2	0	2	6	0	0	0	0	0
		SID001022TP13.RAV687.B10	13	2015-12-10	15566	27	61	7487	155	36	73	2395	10	5	2	6	35	160	4	355	4	418	1442	195	0	110	13	751	1	68	470	4	0	22	124	10	56	7	0	0	188	259	8	27	91	0	2	2	14
		SID001022TP14.RAV687.C11	14	2015-12-11	25333	21	48	163	51	30	42	15889	16	2	0	4	24	329	3	11	1	3411	202	3	0	77	68	300	3	1	1360	0	0	5	1683	0	45	0	0	0	98	14	0	221	356	0	143	8	0
		SID001022TP15.RAV687.D12	15	2015-12-12	38152	25	230	5169	6	18748	7	155	12	8	1	48	13	103	7	14	14	536	43	41	0	31	3	178	11983	1	230	0	0	35	56	1	152	0	0	0	0	0	15	40	39	0	2	15	29
		SID001022TP16.RAV688.A2	16	2015-12-13	25162	11564	1344	5151	9	2254	583	15	150	47	1	6	300	176	9	15	1022	20	2397	0	0	22	1	21	0	1	5	0	0	2	1	0	0	0	0	0	0	4	0	9	2	0	1	2	2
		SID001022TP17.RAV688.B3	17	2015-12-14	25429	10659	4926	3814	7	3063	113	5	114	259	0	3	18	220	4	25	1777	78	91	5	3	22	0	66	0	0	35	0	0	1	8	0	5	0	0	0	0	2	5	12	10	0	0	9	13
		SID001022TP18.RAV687.G5	18	2015-12-15	41969	63	39	23701	15669	29	6	1433	20	4	2	5	5	60	14	7	2	267	63	57	0	22	17	120	0	1	60	0	5	4	117	0	5	1	0	0	0	43	0	10	28	0	7	1	3
		SID001022TP19.RAV687.H6	19	2015-12-16	23321	48	38	704	508	44	18	1780	10	7	5	1	92	467	8	173	3	3554	3401	464	0	195	73	2824	0	17	1947	3	2	88	2923	3	0	0	0	0	72	689	47	207	780	0	5	32	552
		SID001022TP20.RAV687.A8	20	2015-12-17	14150	40	31	27	20	32	550	4816	5	5	7	2	78	317	5	1070	5	1443	3059	17	1	75	31	718	4	54	868	1	0	14	338	4	1	0	0	0	5	20	3	53	66	0	2	3	15
		SID001022TP21.RAV687.B9	21	2015-12-18	21431	34	51	40	21	33	47	7695	19	5	2	1	39	282	5	149	8	4042	1166	530	2	53	132	750	1	15	1684	0	1	112	1081	0	0	3	0	0	126	523	4	95	1402	0	42	38	31
		SID001022TPV1.RAV690.B2	V1	2015-11-26	47614	4853	166	30	803	256	26119	96	22	24	3	18	1	44	11	14904	73	6	23	20	5	14	6	4	12	7	3	3	0	2	3	27	2	3	0	0	5	1	2	0	0	0	0	0	0
		SID001022TPV2.RAV690.H2	V2	2015-12-18	43871	13933	2413	1496	33	8695	12381	14	279	83	0	432	30	601	3	55	1591	168	155	147	4	35	192	295	0	0	38	19	0	2	22	1	0	645	1	0	0	0	7	8	6	0	0	1	7
001-023	TRT2	SID001023TP1.RAV683.A1	1	2015-12-10	25896	9088	40	14863	1066	23	5	9	125	4	11	2	20	172	4	10	98	39	91	0	3	50	4	2	2	2	6	1	0	61	12	0	1	0	1	0	0	11	4	12	0	0	1	0	1
		SID001023TP2.RAV683.G7	2	2015-12-11	413	170	88	42	9	23	4	1	1	6	8	23	1	5	4	0	8	1	0	1	0	3	1	1	0	0	0	1	0	0	0	0	0	0	0	0	0	0	0	1	0	0	0	0	0
		SID001023TP3.RAV683.D3	3	2015-12-12	33677	27794	43	1628	3	63	5	4	111	3	0	6	6	7	0	3	3917	3	27	0	4	10	3	1	0	0	0	0	0	3	0	0	0	0	0	2	0	1	0	1	1	0	0	0	2
		SID001023TP4.RAV685.C5	4	2015-12-13	45928	40828	49	405	7	38	112	8	104	7	9	6	12	45	9	107	2966	114	472	0	2	89	1	42	0	1	28	0	0	82	40	0	3	3	1	0	0	57	21	42	10	0	1	5	10
		SID001023TP5.RAV683.B2	5	2015-12-14	36790	18172	61	17642	4	19	11	6	194	12	0	16	0	8	0	5	549	5	35	1	1	3	0	4	1	0	3	1	0	7	1	0	0	0	0	0	1	4	0	1	0	0	0	1	0
		SID001023TP6.RAV683.H8	6	2015-12-15	39025	31825	30	1575	2	138	413	1	101	2	5	8	17	66	5	46	4354	23	277	0	1	23	0	5	0	0	6	0	0	19	18	0	0	1	0	0	0	4	4	5	0	0	0	0	3
		SID001023TP7.RAV683.E4	7	2015-12-16	31392	25451	63	1437	4	154	169	0	156	6	0	3	13	13	1	17	3439	74	167	0	4	21	0	7	0	0	6	0	0	83	14	0	0	2	0	0	0	30	2	2	0	0	2	0	4
		SID001023TP8.RAV685.A3	8	2015-12-17	30509	25926	58	489	8	83	9	5	120	2	4	3	7	29	7	12	3222	40	84	1	0	66	0	0	0	2	4	0	1	191	20	0	0	0	0	0	1	5	10	7	1	0	1	1	14
		SID001023TP9.RAV683.C3	9	2015-12-18	34248	13459	64	16271	5	174	1109	11	148	5	0	13	15	98	42	5	499	138	41	0	3	321	2	18	0	0	26	0	1	796	132	0	0	13	0	0	0	116	144	123	21	0	6	7	27
		SID001023TP10.RAV683.A10	10	2015-12-19	28518	14261	61	8933	89	333	57	21	419	3	23	14	13	45	10	147	2436	86	616	0	2	56	0	115	0	7	32	1	0	115	141	1	4	35	0	0	0	11	112	18	28	0	3	1	24
		SID001023TP11.RAV683.F5	11	2015-12-20	31527	23150	62	3289	11	294	10	5	559	10	3	9	7	4	1	63	3654	28	112	1	0	17	0	8	1	0	3	0	0	34	25	0	0	1	0	0	0	12	9	10	3	0	0	0	3
		SID001023TP12.RAV684.C12	12	2015-12-21	32363	28315	24	1002	8	509	7	5	275	5	4	2	17	44	8	43	1578	87	131	0	0	27	1	18	0	0	6	0	0	43	54	0	0	2	0	0	0	3	7	14	2	0	11	1	7
		SID001023TP13.RAV683.D4	13	2015-12-22	32076	7745	55	22823	1	203	8	9	195	9	0	12	28	59	10	12	317	22	67	0	3	84	0	6	1	0	12	1	0	143	40	0	0	2	0	0	1	14	44	49	5	0	2	2	8
		SID001023TP14.RAV683.B1	14	2015-12-23	31148	24507	51	1927	11	915	36	6	442	10	3	21	20	174	4	18	2581	9	79	0	1	66	0	15	1	1	10	0	0	38	41	0	1	6	0	0	1	6	7	25	1	0	0	1	5
		SID001023TP15.RAV683.G6	15	2015-12-24	7546	6848	49	121	7	91	3	4	203	3	2	13	0	0	1	0	180	1	2	1	0	4	0	0	0	1	0	1	0	0	0	0	0	0	0	0	0	1	0	0	0	0	0	0	0
		SID001023TP16.RAV685.H1	16	2015-12-25	225	82	38	17	16	3	4	2	14	4	7	3	4	7	0	0	2	0	3	0	0	2	1	0	0	1	0	0	0	0	0	0	0	0	0	0	0	0	0	0	0	0	0	0	0
		SID001023TP17.RAV683.E5	17	2015-12-26	42447	4982	53	33197	648	70	37	3	1488	1	1622	7	15	23	1	9	95	6	9	0	0	23	3	0	0	1	3	1	2	34	42	2	0	1	0	0	0	2	8	1	1	0	2	3	0
		SID001023TP18.RAV683.C2	18	2015-12-27	34527	22599	50	6837	14	364	122	4	1486	9	0	12	18	59	7	37	2423	23	46	2	4	55	2	5	0	0	6	2	0	78	96	0	4	6	0	0	0	3	30	22	1	0	0	5	2
		SID001023TP19.RAV685.B4	19	2015-12-28	30226	23380	34	302	5	216	21	9	2803	4	2	4	9	71	4	13	2327	174	292	0	0	31	0	10	0	2	28	1	1	94	135	0	1	3	0	0	0	8	42	24	10	0	11	1	7
		SID001023TP20.RAV685.D6	20	2015-12-29	44319	27476	2423	3764	3	112	3	5	4992	5	1	1	8	34	3	1059	1644	618	88	2	0	24	0	25	0	6	44	1	0	809	499	0	1	0	1	0	0	139	58	9	40	1	82	1	13
		SID001023TP21.RAV683.F6	21	2015-12-30	36063	9068	69	24237	13	30	19	9	1954	9	5	2	9	40	1	6	330	17	17	1	0	22	4	3	0	1	6	0	2	71	26	0	1	0	0	0	0	7	11	3	3	1	0	0	0
		SID001023TPV1.RAV690.E2	V1	2015-12-09	40491	6524	43	20	15316	407	21	33	15	11	1	70	3	50	1	17558	212	3	18	25	2	10	31	0	1	1	0	4	1	0	0	0	0	75	0	0	0	0	0	3	0	0	0	0	0
		SID001023TPV2.RAV690.F10	V2	2015-12-31	43494	13110	78	309	20	142	27019	9	1077	4	6	9	26	45	7	78	1220	24	21	7	4	22	2	6	0	1	10	0	0	53	51	0	1	3	0	0	0	1	23	13	1	0	1	0	7
002-001	REF	SID002001TP1.RAV690.D10	1	2015-09-15	55682	44040	61	9537	151	89	104	25	91	15	26	28	39	158	10	42	2	35	31	5	0	327	0	20	2	0	14	104	0	1	11	72	15	1	0	0	0	12	9	16	6	0	0	25	10
		SID002001TP2.RAV690.F11	2	2015-09-16	40807	10385	339	601	12687	24	10	7	46	13	140	14	16304	15	4	17	0	23	23	4	2	18	2	12	0	0	7	20	0	3	13	7	0	1	0	0	0	1	2	2	10	0	0	6	6
		SID002001TP3.RAV700.C2	3	2015-09-17	58239	48388	128	1189	1170	15	18	8	17	5	10	147	1365	242	8	2068	0	699	112	24	3	130	0	365	0	4	121	607	2	19	201	4	1	2	0	0	3	13	116	34	95	0	1	368	67
		SID002001TP4.RAV690.E11	4	2015-09-18	48089	12732	52	1726	12	28	12573	10	70	20	1966	89	7	247	7	18136	1	20	17	4	0	28	0	18	0	6	3	197	0	1	9	4	2	0	0	0	1	1	5	11	1	0	0	5	4
		SID002001TP5.RAV700.F1	5	2015-09-19	47989	23128	58	20728	23	8	8	26	14	9	78	1397	28	210	1	30	0	162	208	46	5	125	0	116	0	3	58	629	0	2	67	24	12	1	0	0	215	26	2	27	19	3	2	12	6
		SID002001TP6.RAV700.H1	6	2015-09-20	58128	45111	158	8248	34	18	26	10	20	6	20	2510	59	318	1	57	0	264	182	5	5	125	3	144	0	1	71	361	1	0	84	0	7	2	0	0	4	5	6	41	41	2	0	22	30
		SID002001TP7.RAV700.G1	7	2015-09-21	55975	25668	63	25525	31	15	11	42	28	8	13	1693	31	130	3	29	0	720	394	48	4	131	0	385	0	1	103	187	0	18	112	1	16	0	0	0	6	25	32	23	71	2	5	82	115
		SID002001TP8.RAV700.A1	8	2015-09-22	44277	23832	43	10867	13	65	10	49	65	1	1502	2949	33	418	11	104	1	718	732	93	5	166	2	316	0	7	220	304	2	91	123	3	3	1	0	0	9	210	172	56	111	3	1	324	111
		SID002001TP9.RAV690.B12	9	2015-09-23	50101	31952	60	8162	824	564	451	208	436	9	5	3753	30	200	130	33	1	545	113	206	12	161	3	284	15	6	129	615	1	18	92	8	5	2	0	0	0	13	20	84	83	5	2	65	36
		SID002001TP10.RAV690.C9	10	2015-09-24	55770	12073	43	9344	2899	717	400	324	140	11	6426	882	7	127	156	29	1	30	22	286	20055	123	25	19	11	3	35	5	0	59	16	2	4	2	0	1	3	0	144	40	22	36	4	405	157
		SID002001TP11.RAV690.B8	11	2015-09-25	47561	13287	116	10141	1264	979	635	155	407	38	209	2395	38	144	28	85	1	40	66	77	703	66	4	22	10	5	12	1	1	7	11	392	10	0	0	0	3	6	15	19	15	15946	2	36	3
		SID002001TP12.RAV700.B1	12	2015-09-26	52021	11063	161	2118	63	166	55	32	132	30	26543	666	18	10398	3	54	0	62	28	10	3	31	0	30	0	0	7	54	0	2	19	16	7	1	0	0	2	12	2	3	10	0	0	8	3
		SID002001TP13.RAV690.H11	13	2015-09-27	50738	10305	5364	5107	12	131	28	12	918	48	27840	432	18	91	8	47	2	17	13	3	0	27	1	18	0	6	19	105	0	12	7	0	0	0	1	0	2	2	15	4	4	0	1	15	9
		SID002001TP14.RAV700.B2	14	2015-09-28	35437	23264	169	5164	54	408	48	109	612	401	13	2899	70	287	3	89	0	186	211	3	4	142	1	360	0	17	85	241	0	4	161	6	18	4	0	0	6	2	10	31	30	71	3	27	20
		SID002001TP15.RAV700.E1	15	2015-09-29	51409	23986	24	20757	94	218	11	19	388	867	1	3505	28	232	2	12	1	168	62	12	2	113	1	136	0	1	50	373	0	3	68	3	8	0	0	0	2	5	2	36	40	3	2	22	15
		SID002001TP16.RAV690.D12	16	2015-09-30	51897	36965	95	4499	45	429	57	112	808	509	9	4354	30	305	7	118	1	644	524	31	7	176	5	531	3	5	211	483	0	23	226	6	15	0	0	0	1	13	33	39	88	3	0	89	71
		SID002001TP17.RAV690.G11	17	2015-10-01	55417	34163	1213	11765	249	134	58	76	663	1778	62	3009	266	241	9	33	1	69	36	3	1	109	0	71	1	0	23	771	2	3	24	29	21	2	0	0	1	16	11	32	9	1	0	12	11
		SID002001TP18.RAV700.A2	18	2015-10-02	46264	32040	170	9229	62	382	22	23	96	240	21	2209	65	375	2	10	0	194	71	19	7	150	0	195	0	1	63	200	0	8	50	1	1	0	0	0	1	19	8	41	34	0	0	59	25
		SID002001TP19.RAV690.A12	19	2015-10-03	13315	2981	69	4677	1548	973	856	253	133	65	30	351	8	14	339	73	0	10	20	568	2	13	4	6	17	0	1	24	1	0	4	6	8	0	0	0	1	0	0	1	2	0	4	0	1
		SID002001TP20.RAV690.C12	20	2015-10-04	58534	23352	69	685	4799	1301	436	179	455	310	14944	2604	12	427	140	14	0	57	20	289	0	842	1	80	12	2	30	178	1	7	59	544	70	2	0	0	0	143	5	75	18	0	2	13	56
		SID002001TPV1.RAV690.H5	V1	2015-09-14	22332	20318	670	37	47	251	73	18	54	111	13	52	20	161	2	10	3	22	9	35	4	31	19	15	0	1	8	180	0	1	6	1	0	58	0	0	0	2	6	13	6	4	0	14	3
		SID002001TPV2.RAV690.C7	V2	2015-10-09	40710	15598	236	54	1657	489	1074	160	22	14	13	159	6	1849	52	134	2	121	104	117	1	1087	751	593	21	7	898	258	3	1056	218	706	7	2	0	0	1	7	1414	528	520	3	8	2682	1693
002-002	TRT2	SID002002TP1.RAV700.H3	1	2015-09-15	62232	10	51911	6743	643	0	302	29	0	5	2	0	26	1995	3	7	0	52	76	0	1	88	11	71	0	0	43	1	0	6	6	2	0	0	0	0	2	2	2	38	7	4	1	54	11
		SID002002TP2.RAV700.F3	2	2015-09-16	61465	15	56439	1872	351	49	511	264	1	6	5	1	32	1402	1	15	0	79	72	0	7	78	4	96	0	1	37	0	0	4	4	0	0	0	0	0	0	1	1	28	13	0	2	13	8
		SID002002TP3.RAV700.E3	3	2015-09-17	59820	12	54545	2860	147	114	46	121	0	6	2	1	38	1652	1	4	0	1	10	0	9	142	0	8	0	0	2	0	1	1	7	5	0	0	0	0	0	0	0	34	1	0	0	1	3
		SID002002TP4.RAV700.G3	4	2015-09-18	58427	45	30861	781	9459	12	1277	10	0	9	18	6	13	54	2	0	0	4	2	0	15837	6	1	1	0	0	0	1	1	0	0	0	0	0	0	0	0	0	0	2	0	0	0	0	0
		SID002002TP5.RAV700.F5	5	2015-09-19	49436	26	19249	4967	0	6	281	9	0	5	24661	0	3	76	1	2	0	74	6	0	0	13	1	7	0	0	4	0	0	7	3	0	0	0	0	1	3	0	0	4	0	2	0	0	0
		SID002002TP6.RAV700.C5	6	2015-09-20	49800	20	46607	193	204	6	1719	15	3	7	26	1	18	372	1	13	0	61	5	1	2	54	2	98	0	0	34	0	0	205	12	2	0	0	0	0	0	1	2	21	10	0	0	15	1
		SID002002TP7.RAV700.B5	7	2015-09-21	45035	34	33842	497	70	8	10329	2	1	5	4	1	8	188	2	3	1	0	0	0	0	13	1	6	0	0	2	1	0	2	0	0	0	0	0	0	0	0	1	0	2	0	0	0	0
		SID002002TP8.RAV700.E5	8	2015-09-22	44717	16	26496	15	378	0	17302	11	0	2	0	0	27	171	0	5	0	106	16	0	1	53	0	33	0	0	12	0	1	0	20	0	0	0	0	0	0	0	1	18	0	0	0	1	0
		SID002002TP9.RAV700.A4	9	2015-09-23	57620	50	24907	5268	35	1	1274	6	0	6	25850	8	15	16	1	43	0	15	5	0	4	10	1	13	0	0	6	1	1	18	4	0	0	1	0	0	0	0	1	0	4	0	0	10	4
		SID002002TP10.RAV700.B4	10	2015-09-24	57540	11	46659	5551	1820	0	3280	3	0	4	2	0	12	87	2	5	0	4	27	0	1	26	2	10	0	0	1	0	0	0	4	1	1	0	0	0	1	0	1	9	0	0	0	0	0
		SID002002TP11.RAV700.C4	11	2015-09-25	59518	6	28140	170	12731	0	18346	1	0	1	0	0	2	44	0	1	0	10	13	0	0	14	1	5	0	0	1	0	0	0	3	0	0	0	0	0	0	0	6	0	3	1	0	2	1
		SID002002TP12.RAV700.D5	12	2015-09-26	50047	16	47779	10	584	1	1216	3	0	2	0	0	12	347	2	0	0	1	2	0	0	43	1	0	0	0	0	0	0	0	0	1	0	1	0	0	0	0	0	10	0	0	0	0	0
		SID002002TP13.RAV700.D4	13	2015-09-27	48445	48	9130	9771	47	1	10954	7	0	3	178	3	18008	11	0	2	0	1	3	0	1	116	0	2	0	2	0	1	0	1	2	0	0	0	0	0	1	0	0	1	0	0	0	1	0
		SID002002TP14.RAV700.D3	14	2015-09-28	54246	9	20272	56	18071	1	15611	2	3	5	2	2	3	14	3	37	0	8	100	0	0	2	0	5	0	0	2	0	1	1	8	1	0	0	0	0	1	0	1	1	1	0	0	0	0
		SID002002TP15.RAV700.E2	15	2015-09-29	60265	16	30849	8	5093	3	13854	11	1	6	10098	3	25	169	4	9	0	6	16	0	0	20	1	19	0	1	2	0	1	0	5	1	3	0	0	0	0	0	0	13	1	0	0	0	1
		SID002002TP16.RAV700.F2	16	2015-09-30	52006	28	16275	7	2906	3	402	873	1	1	851	0	30425	158	0	0	0	1	8	0	9	17	0	2	0	0	0	0	0	0	0	0	0	0	0	0	0	0	0	3	0	0	0	0	0
		SID002002TP17.RAV700.G2	17	2015-10-01	57721	8	2219	9	22872	6	30006	2427	1	5	1	1	2	57	2	19	0	4	7	0	0	4	1	3	0	0	1	0	1	0	0	2	0	0	0	0	1	0	2	1	0	0	0	0	1
		SID002002TP18.RAV700.D2	18	2015-10-02	52680	21	8807	3	25844	4	3715	13625	0	8	2	4	2	381	0	3	0	3	1	0	2	6	0	0	0	0	0	1	1	0	0	2	0	1	0	0	1	0	0	0	0	0	0	0	0
		SID002002TP19.RAV700.D1	19	2015-10-03	62251	24	19736	19	38212	1	1975	1623	0	2	5	0	13	229	1	48	0	26	91	0	1	14	1	4	0	0	8	0	0	0	4	2	1	0	0	0	1	2	0	3	1	0	0	1	1
		SID002002TP20.RAV700.H2	20	2015-10-04	63810	20	34690	13	24264	8	1862	2651	2	3	5	5	10	188	2	5	0	13	3	0	1	5	0	1	0	1	2	0	1	0	2	3	0	1	0	0	0	0	0	1	0	0	0	0	0
		SID002002TP21.RAV700.B3	21	2015-10-05	37421	3	14499	1870	7746	0	517	615	0	7	3142	1	5537	38	0	1	0	0	1	0	43	1	0	1	0	0	1	0	0	1	0	1	0	0	0	0	0	0	0	0	0	0	0	1	0
		SID002002TP22.RAV700.C3	22	2015-10-06	58193	37	24669	797	26029	0	5580	763	2	3	15	12	9	221	1	16	0	0	0	0	2	4	0	0	0	0	0	1	0	0	0	0	1	1	0	0	1	1	1	0	0	0	0	0	0
		SID002002TP23.RAV700.A3	23	2015-10-07	67045	97	40295	96	23937	2	651	745	1	6	37	7	498	582	2	4	0	0	0	0	9	24	0	1	0	0	0	1	0	0	0	2	0	2	0	0	1	1	0	7	0	0	0	1	0
		SID002002TP24.RAV700.E4	24	2015-10-08	68160	42	65488	22	820	2	64	26	0	3	12	3	221	1250	0	6	0	5	3	0	13	128	0	3	0	0	4	1	0	2	1	0	0	0	0	0	1	0	0	9	0	0	0	0	1
		SID002002TP25.RAV700.C1	25	2015-10-09	63717	75	60448	30	126	2	87	59	0	3	23	6	41	2704	0	28	0	6	1	0	6	39	1	3	0	0	0	1	1	0	3	2	0	0	0	0	0	0	0	3	0	0	0	1	1
		SID002002TPV1.RAV690.G4	V1	2015-09-14	52344	1884	12316	31	16129	305	20574	13	28	25	4	46	5	73	2	15	3	15	21	22	2	50	54	50	0	0	63	11	1	46	0	0	0	71	1	0	0	0	4	4	11	0	0	264	35
		SID002002TPV2.RAV690.A3	V2	2015-10-09	65930	3104	58552	47	785	386	800	133	17	55	5	99	27	1504	50	82	6	5	9	65	7	27	6	4	9	0	1	1	3	0	4	59	4	3	2	0	0	1	2	8	0	0	0	0	0
002-003	TRT1	SID002003TP1.RAV686.D4	1	2015-09-29	29591	64	59	13933	3530	36	699	18	16	18	11	13	2	1809	7	8	1	0	1	279	6246	607	1899	0	2	2	1	0	0	0	1	42	0	0	0	0	0	1	0	10	0	0	8	0	1
		SID002003TP2.RAV686.E5	2	2015-09-30	30932	31	36	5981	11659	4240	622	364	11	8	28	3	0	14	2	6	1	13	11	2341	0	6	5447	3	0	3	2	0	1	0	3	0	0	1	0	0	0	0	0	3	0	0	72	1	2
		SID002003TP3.RAV686.F6	3	2015-10-01	21588	40	37	5287	253	9152	257	642	13	8	100	7	2	131	4	8	2	126	41	176	131	56	4560	53	0	0	30	0	0	5	54	1	1	5	0	0	1	1	30	18	12	2	87	7	16
		SID002003TP4.RAV685.C9	4	2015-10-02	26104	58	27	18361	10	913	4678	49	11	10	252	30	12	27	3	1158	0	14	38	19	6	12	308	22	1	4	7	2	0	1	2	1	0	0	0	0	1	0	3	6	1	0	11	4	6
		SID002003TP5.RAV685.D10	5	2015-10-03	33686	41	40	14991	7	13029	43	206	8	8	1	4620	16	14	3	4	1	15	98	22	0	23	414	18	0	3	6	0	0	3	2	3	0	0	0	0	1	0	1	7	2	0	2	2	6
		SID002003TP6.RAV685.E11	6	2015-10-04	36083	40	49	14979	1	16454	15	135	16	19	0	3847	6	15	5	2	0	32	203	6	2	21	49	25	0	2	11	1	1	5	7	0	1	0	0	0	0	0	7	5	6	0	12	5	9
		SID002003TP7.RAV686.B1	7	2015-10-05	36961	95	50	16573	788	4442	318	19	31	11	9	501	5	33	9	1	0	4	40	1	13935	8	11	5	0	0	5	1	1	2	1	0	0	0	0	0	4	0	2	2	1	0	9	2	3
		SID002003TP8.RAV686.C2	8	2015-10-06	29205	85	40	15146	6	8963	24	12	14	25	8	4651	20	61	11	0	0	11	29	0	3	24	5	14	0	1	4	0	1	0	2	0	0	0	0	0	0	0	2	9	0	0	1	1	3
		SID002003TP9.RAV686.D3	9	2015-10-07	28717	49	50	11059	2	14192	8	8	1	3	0	3265	8	19	4	4	2	1	5	1	1	4	0	2	0	0	0	1	0	0	1	0	0	0	0	4	0	0	0	1	0	0	0	0	0
		SID002003TP10.RAV686.E4	10	2015-10-08	31644	69	54	15978	130	1137	226	5	12	7	9433	375	139	3353	14	2	0	16	10	1	5	624	3	10	0	0	8	0	0	0	4	3	0	1	0	0	0	0	0	1	2	0	0	2	0
		SID002003TP11.RAV686.F5	11	2015-10-09	26952	43	39	15637	14	8379	40	27	10	11	1	2497	21	70	7	7	2	14	36	1	7	37	4	10	0	0	5	3	0	1	0	0	0	0	0	0	0	0	0	7	1	0	0	0	2
		SID002003TP12.RAV686.G6	12	2015-10-10	31851	25	41	12212	4764	8045	11	9	7	5	2659	3888	15	24	1	4	1	13	38	2	23	14	1	12	1	2	5	1	0	1	1	0	1	0	0	0	0	0	0	2	0	0	1	2	1
		SID002003TP13.RAV685.D9	13	2015-10-11	32420	49	51	18169	19	6136	25	40	5	11	5289	1818	13	41	0	18	1	83	375	0	7	21	0	72	0	7	18	2	0	7	18	0	0	0	0	0	0	0	8	1	4	0	1	3	18
		SID002003TP14.RAV685.E10	14	2015-10-12	31540	45	38	17652	16	10765	364	21	11	9	37	2109	11	46	0	11	0	4	208	0	0	22	1	34	0	3	5	1	0	4	1	0	0	0	0	0	0	0	3	5	3	0	0	5	6
		SID002003TP15.RAV685.F11	15	2015-10-13	37495	39	36	19929	3	12489	6	18	6	8	5	4681	13	38	0	0	2	14	72	0	3	30	1	11	0	1	5	0	0	0	3	2	0	0	0	0	0	0	0	11	1	1	0	1	7
		SID002003TP16.RAV686.C1	16	2015-10-14	31408	88	45	14874	8	10051	10	17	14	10	1	6069	23	26	11	1	2	25	56	1	5	14	0	7	0	1	5	2	0	1	4	0	0	0	0	0	0	0	0	5	3	1	1	0	1
		SID002003TP17.RAV686.D2	17	2015-10-15	30385	42	43	18215	4	8508	1037	25	2	4	1	2379	13	21	4	5	2	3	33	0	4	13	0	5	0	0	0	0	0	2	3	0	0	0	0	0	1	0	0	3	1	0	0	2	1
		SID002003TP18.RAV686.E3	18	2015-10-16	27966	30	39	13671	0	10959	5	50	12	10	10	2952	13	25	3	13	0	20	70	0	0	13	1	12	0	3	5	0	1	3	1	0	0	0	0	0	0	0	3	3	1	0	0	0	5
		SID002003TP19.RAV686.F4	19	2015-10-17	30657	16	28	22494	14	2785	310	13	4	8	6	1149	10	30	5	93	0	4	12	0	3585	17	1	5	1	1	10	0	0	5	4	7	1	0	0	0	0	0	0	5	0	0	0	2	3
		SID002003TP20.RAV686.G5	20	2015-10-18	30970	37	34	16844	8	10805	12	65	11	14	5	2563	20	78	4	16	1	35	91	0	0	30	4	105	0	3	15	1	0	3	9	1	1	0	0	0	0	1	5	16	6	0	0	8	23
		SID002003TPV1.RAV690.C3	V1	2015-09-28	51932	368	1049	39	689	591	834	620	10	66	893	75	24	258	11	89	2	11	8	21312	6	69	22981	6	17	1	4	3	2	0	3	59	4	5	2	0	0	0	2	15	2	0	835	2	0
		SID002003TPV2.RAV690.G2	V2	2015-10-22	57126	1104	161	35270	14	14845	14	8	24	21	0	4043	28	428	3	5	1	4	116	89	6	467	78	4	1	0	0	8	0	2	2	3	0	289	0	0	0	0	1	24	0	2	0	1	2
002-004	TRT3	SID002004TP1.RAV687.H8	1	2015-09-30	36253	28269	82	3105	3	2456	4	5	152	13	3	3	16	239	3	5	1667	53	16	37	0	40	0	5	0	0	6	1	0	0	2	9	1	0	0	0	1	1	1	13	0	0	0	0	0
		SID002004TP2.RAV687.G7	2	2015-10-01	40890	32040	900	748	9	3384	8	17	187	59	4	10	9	119	14	32	3102	47	58	1	1	12	0	44	1	0	9	2	1	0	10	1	1	0	1	0	1	2	3	4	2	0	0	3	5
		SID002004TP3.RAV687.F6	3	2015-10-02	36523	22655	630	8427	73	1517	915	18	164	32	3	6	23	243	9	17	1123	206	41	17	1	42	3	173	0	2	28	1	0	1	50	0	0	0	0	0	2	1	2	19	11	0	0	5	7
		SID002004TP4.RAV688.A4	4	2015-10-03	25474	23	4888	647	10	45	12	16	19109	10	2	4	3	598	6	0	6	10	18	1	0	9	1	6	0	0	3	1	1	4	2	0	0	0	0	0	1	3	1	2	1	0	5	2	0
		SID002004TP5.RAV688.H2	5	2015-10-04	25071	32	8102	1027	8	56	11	53	13606	2	0	5	14	1681	6	0	4	105	2	103	1	24	4	29	1	0	9	0	0	41	21	0	0	0	0	0	0	44	0	7	5	0	8	5	0
		SID002004TP6.RAV688.G1	6	2015-10-05	29871	28	12157	1969	2	35	8	16	9890	7	0	6	8	4167	5	0	3	102	17	4	0	38	1	37	0	0	8	0	1	457	19	0	0	0	1	0	0	366	27	10	12	0	3	167	28
		SID002004TP7.RAV687.B12	7	2015-10-06	55335	39	39134	50	11	11	5	44	10167	4	0	2	14	5267	3	0	3	60	22	25	1	50	3	114	1	3	35	0	2	62	35	3	0	0	0	0	1	16	0	19	11	2	8	13	11
		SID002004TP8.RAV687.A11	8	2015-10-07	52399	38	35300	34	10	44	3	24	8092	6	0	8	11	8624	4	1	8	19	3	14	2	26	0	18	4	0	5	0	1	21	4	0	0	0	0	0	2	4	3	12	2	0	0	1	0
		SID002004TP9.RAV687.H9	9	2015-10-08	41351	23	27544	21	9	41	7	29	6930	3	0	5	15	6289	3	0	4	53	4	146	0	22	0	54	0	0	25	0	0	35	22	0	0	0	0	0	0	1	0	4	5	0	7	4	0
		SID002004TP10.RAV687.G8	10	2015-10-09	40296	30	29902	7511	5	17	5	32	943	2	2	2	10	1587	13	3	4	61	17	19	0	19	0	7	1	2	7	0	0	16	11	0	1	0	0	0	0	5	2	5	7	2	7	4	2
		SID002004TP11.RAV688.F7	11	2015-10-10	38962	22	36588	1045	2	6	4	63	6	33	6	2	32	131	4	106	0	26	68	3	0	103	3	61	0	0	41	0	0	150	8	0	1	1	0	0	1	1	34	27	18	0	3	145	25
		SID002004TP12.RAV688.E6	12	2015-10-11	38273	30	15585	72	16	4	4	45	11678	6	0	3	6	10542	2	6	4	47	31	8	0	22	0	36	0	1	23	2	0	4	6	0	0	0	0	0	0	4	4	7	5	0	3	4	1
		SID002004TP13.RAV688.D5	13	2015-10-12	31639	28	21655	61	9	8	5	36	8031	7	3	4	4	1540	0	3	1	29	4	32	0	10	0	46	1	1	20	0	0	34	4	0	0	0	0	0	0	18	0	2	2	0	4	3	2
		SID002004TP14.RAV688.C4	14	2015-10-13	38204	33	15150	23	15781	9	764	443	5224	1	4	3	1	553	4	8	2	12	3	31	0	6	2	6	0	50	4	2	0	15	1	0	0	0	0	0	0	6	3	1	3	0	3	15	1
		SID002004TP15.RAV688.B4	15	2015-10-14	35243	40	19233	20	39	16	1	164	3350	7	2	5	4	11615	4	1	3	81	16	36	0	26	2	207	0	9	54	0	1	83	50	0	1	0	1	0	0	17	2	4	11	1	22	22	5
		SID002004TP16.RAV688.A3	16	2015-10-15	26037	35	13610	8475	369	41	9	35	1610	7	0	4	9	1470	10	7	7	19	27	14	5	19	0	29	0	1	6	0	3	19	5	0	1	0	0	0	0	6	0	13	2	0	5	6	3
		SID002004TP17.RAV688.H1	17	2015-10-16	20837	40	10745	73	12	51	13	38	4223	7	0	4	10	5522	6	0	6	4	6	1	0	12	0	14	0	0	4	0	1	1	3	2	1	0	0	0	0	1	0	2	0	0	3	3	1
		SID002004TP18.RAV687.C12	18	2015-10-17	50256	30661	482	10938	20	5054	53	9	334	21	1	4	17	360	4	8	2185	8	20	0	0	26	0	10	1	0	3	2	0	0	1	0	1	0	0	0	0	0	1	16	0	0	0	1	0
		SID002004TP19.RAV687.B11	19	2015-10-18	25261	17081	214	4107	7	1782	3	10	134	25	0	3	6	344	0	1	1465	12	6	0	0	18	1	1	0	0	2	1	0	0	2	0	0	0	0	0	2	0	0	11	0	0	1	0	0
		SID002004TP20.RAV687.A10	20	2015-10-19	17249	11908	104	3640	17	668	107	17	41	6	0	4	12	75	6	2	581	3	3	1	0	18	0	2	0	1	2	0	0	0	1	0	0	1	0	0	0	0	0	7	1	0	2	0	1
		SID002004TP21.RAV688.G8	21	2015-10-20	34575	15	30557	126	8	3	6	62	10	36	0	15	14	80	1	92	0	608	157	702	0	95	17	184	0	3	132	1	0	489	99	1	11	1	0	0	3	14	150	39	65	0	13	201	44
		SID002004TPV1.RAV690.B10	V1	2015-09-29	56538	97	45846	122	1579	941	900	274	1770	16	10	10	25	2453	436	54	2	318	75	758	7	55	4	122	5	1	82	2	0	60	24	3	3	0	0	0	1	41	18	20	35	0	27	56	7
		SID002004TPV2.RAV690.E8	V2	2015-10-20	53547	83	40978	4934	35	16	48	19	5482	11	28	5	21	1780	0	16	0	2	1	3	2	29	2	6	0	2	1	0	1	6	1	2	1	1	0	0	1	1	1	3	2	3	0	0	1
002-005	TRT1	SID002005TP1.RAV689.A12	1	2015-10-23	14159	29	4623	8995	160	11	74	3	190	3	4	1	3	10	2	0	1	4	2	0	0	6	0	2	0	0	1	0	1	0	1	1	0	1	0	2	0	0	0	5	5	0	0	1	1
		SID002005TP2.RAV689.E7	2	2015-10-24	37659	28	33004	19	298	10	45	90	3044	9	7	2	12	641	2	16	1	53	79	1	3	75	1	60	0	0	19	4	0	5	18	0	0	1	0	0	1	2	2	17	4	0	0	1	1
		SID002005TP3.RAV689.F8	3	2015-10-25	35444	26	15432	6283	26	3	22	126	1323	1	10762	3	2	224	4	21	1	46	42	0	1	72	3	59	0	4	8	14	1	3	63	21	1	0	0	412	11	27	6	60	1	0	0	6	1
		SID002005TP4.RAV689.G9	4	2015-10-26	38210	41	1224	14387	18650	11	1912	1436	94	6	7	3	2	37	3	63	2	11	8	0	1	37	1	3	0	5	0	9	0	1	2	1	0	5	0	2	179	0	0	9	0	0	0	0	0
		SID002005TP5.RAV689.D4	5	2015-10-27	38355	65	28677	3750	2238	5	75	244	2217	30	0	7	16	552	3	34	3	29	33	3	4	38	1	18	3	4	11	90	2	23	7	0	0	3	0	0	16	1	6	14	6	0	2	15	16
		SID002005TP6.RAV689.C3	6	2015-10-28	37995	62	32476	427	528	7	24	18	3537	24	0	6	12	509	1	2	1	157	13	2	0	32	2	19	2	3	11	49	1	4	8	1	0	1	0	0	0	0	2	11	8	0	0	1	4
		SID002005TP7.RAV689.B3	7	2015-10-29	31391	38	18400	1645	11	16	13	14	10796	12	0	3	9	341	2	6	2	6	1	0	1	10	0	7	4	0	1	18	1	2	3	0	0	0	0	0	0	0	0	2	0	0	0	2	0
		SID002005TP8.RAV689.G8	8	2015-10-30	35899	64	11836	3808	537	3	29	2	2883	1	1012	1	15506	72	1	9	1	33	27	2	1	6	1	5	0	0	6	0	0	1	1	0	0	0	0	0	0	1	2	1	1	3	0	3	5
		SID002005TP9.RAV689.A3	9	2015-10-31	28696	98	20213	739	95	10	276	20	6362	25	0	9	9	551	4	1	0	26	28	5	0	37	1	46	0	3	9	2	0	2	6	27	0	0	0	0	1	0	1	15	2	0	0	1	1
		SID002005TP10.RAV689.F7	10	2015-11-01	42049	42	35289	23	131	9	9	7	6347	6	5	3	13	121	2	3	1	2	4	1	1	9	0	1	0	0	0	0	0	0	1	0	0	0	0	0	1	0	1	1	0	0	0	1	0
		SID002005TP11.RAV689.A11	11	2015-11-02	30403	66	24182	65	173	10	23	7	3940	9	8	0	11	656	1	6	3	416	87	1	1	59	0	147	0	0	142	2	0	44	90	12	0	3	0	2	0	4	8	16	29	0	0	13	39
		SID002005TP12.RAV689.C5	12	2015-11-03	32309	84	6850	3360	2107	13	660	19	1561	6	2844	5	14555	150	0	16	0	2	6	0	2	10	1	5	0	0	5	1	0	2	4	0	0	1	0	0	1	0	0	1	0	1	0	3	0
		SID002005TP13.RAV689.B4	13	2015-11-04	35417	87	27143	1645	28	15	6	15	4975	12	4	2	10	1382	6	2	2	3	5	0	4	12	0	4	0	3	3	0	3	0	2	0	0	0	0	0	1	0	0	1	1	4	0	0	0
		SID002005TP14.RAV689.D5	14	2015-11-05	36426	38	14190	32	16762	11	3719	331	870	7	4	0	2	214	0	20	3	30	31	1	0	13	0	14	0	2	7	2	0	0	5	0	0	0	0	0	63	0	3	4	3	0	0	0	2
		SID002005TP15.RAV689.C4	15	2015-11-06	35722	51	17514	2246	5257	7	9226	24	786	10	60	2	7	251	5	1	2	41	28	5	1	48	2	28	0	2	7	0	1	9	11	2	0	0	0	0	6	0	3	6	8	0	0	3	7
		SID002005TP16.RAV689.H11	16	2015-11-07	38976	18	349	11	22961	21	14924	49	12	2	9	1	4	167	2	0	3	45	2	1	0	20	0	50	2	2	25	2	1	3	34	1	0	0	0	1	145	0	1	56	16	0	0	0	9
		SID002005TP17.RAV689.E6	17	2015-11-08	41130	34	48	12	27802	7	11223	237	18	5	3	3	0	37	0	13	2	58	26	3	0	16	2	39	0	4	19	1	3	1	12	0	0	0	0	0	1430	0	1	43	6	0	1	0	2
		SID002005TP18.RAV689.B12	18	2015-11-09	25553	47	1072	14469	6354	8	566	430	22	4	103	6	2	481	0	15	2	186	18	84	0	28	2	57	0	8	3	1	2	9	210	2	0	0	0	0	413	0	1	200	6	2	13	4	3
		SID002005TP19.RAV689.H9	19	2015-11-10	35144	51	8986	18	18224	5	4736	861	22	7	6	5	5	654	0	1	6	118	5	2	0	7	0	13	1	1	11	2	0	5	17	1	0	1	0	2	1343	0	3	2	0	0	0	1	7
		SID002005TP20.RAV689.H10	20	2015-11-11	35462	47	30408	29	1091	10	1175	231	44	4	3	6	19	746	0	1	4	132	18	0	0	21	2	6	0	0	11	3	0	1	16	1	0	2	0	2	1371	0	1	6	2	0	0	2	2
		SID002005TP21.RAV689.D6	21	2015-11-12	36750	41	13196	621	5832	10	6519	46	1674	11	424	2	4	7088	1	4	2	6	4	2	0	1187	0	5	1	0	0	3	1	0	1	0	0	1	1	0	0	0	1	16	3	0	0	3	0
		SID002005TPV1.RAV690.H7	V1	2015-10-22	26170	4281	18077	18	27	71	77	11	2220	716	29	72	13	236	4	5	39	10	2	6	3	27	1	53	1	2	0	104	0	1	0	0	1	8	1	0	1	0	0	4	1	1	0	4	4
		SID002005TPV2.RAV690.H10	V2	2015-11-13	56542	5737	4546	943	27999	67	16114	12	260	180	62	300	26	85	5	13	2	8	5	3	4	15	1	8	0	0	3	65	1	0	1	2	1	1	0	0	1	1	2	5	1	0	1	0	2
002-006	REF	SID002006TP1.RAV689.B5	1	2015-10-29	33201	127	10083	4401	15312	47	2442	18	9	21	29	441	5	48	2	20	2	12	15	22	0	12	3	5	0	2	5	1	1	11	6	10	1	5	0	0	1	7	3	8	2	0	0	7	3
		SID002006TP2.RAV689.H2	2	2015-10-30	21815	234	5438	1474	10042	93	3281	84	29	175	1	694	5	53	2	6	2	11	13	22	0	9	0	16	0	2	1	1	3	28	7	0	0	0	2	0	3	19	0	2	4	0	0	1	1
		SID002006TP3.RAV688.C5	3	2015-10-31	34471	448	2315	496	17995	66	11493	79	15	141	4	359	4	23	7	63	2	68	263	51	0	7	5	138	0	8	52	1	0	87	30	0	0	1	1	0	1	62	24	3	17	0	4	13	20
		SID002006TP4.RAV688.G9	4	2015-11-01	25601	2505	9403	5393	524	136	2868	961	86	1085	17	1473	4	227	8	45	2	58	95	114	0	34	7	66	0	2	25	0	1	84	11	0	0	0	2	0	3	38	22	13	12	0	8	60	5
		SID002006TP5.RAV688.F8	5	2015-11-02	31249	28	14381	14186	6	5	3	20	1456	4	0	1	5	714	3	3	0	45	5	15	1	16	1	38	0	1	10	1	0	118	10	9	0	0	0	0	0	64	8	9	3	0	13	12	4
		SID002006TP6.RAV688.H11	6	2015-11-03	25631	541	7384	1391	10407	532	1451	1742	27	134	3	461	2	84	12	13	0	124	25	26	0	24	2	99	0	1	30	2	0	119	33	501	15	75	0	0	4	41	23	9	16	0	9	7	5
		SID002006TP7.RAV689.E8	7	2015-11-04	39427	2595	4553	465	16179	372	12323	378	58	264	11	1067	8	51	39	63	2	154	219	93	0	7	5	135	0	2	25	1	0	66	32	0	0	1	0	0	22	36	3	7	20	0	3	7	9
		SID002006TP8.RAV689.A4	8	2015-11-05	29544	2955	7019	868	8661	553	1275	3120	85	370	19	502	1	166	16	25	1	70	146	72	0	115	2	59	1	1	12	1	0	74	10	2222	4	10	0	0	2	26	31	48	2	0	2	29	4
		SID002006TP9.RAV688.A12	9	2015-11-06	209	28	52	23	9	4	13	3	2	27	3	4	10	5	1	0	0	1	0	0	0	0	0	0	0	4	0	0	0	0	0	2	1	0	0	0	0	0	2	0	0	0	0	1	0
		SID002006TP10.RAV689.E1	10	2015-11-07	24871	321	969	332	9617	111	10593	387	15	76	7	30	1	21	13	16	3	23	27	44	1934	5	4	53	1	1	10	0	0	139	12	5	0	0	0	0	1	43	8	1	1	0	0	2	4
		SID002006TP11.RAV688.H10	11	2015-11-08	40801	35	21100	48	7	6	11	55	5	21	8	3	19344	94	1	6	0	3	4	1	0	2	0	2	0	6	2	0	2	1	1	1	0	0	0	12	0	0	0	2	0	0	0	0	0
		SID002006TP12.RAV689.G2	12	2015-11-09	23398	1136	7779	36	2669	392	7338	249	45	320	1	639	3	359	45	84	2	131	1189	118	3	14	14	185	1	6	54	0	0	140	23	0	1	0	0	0	9	39	31	8	26	0	3	12	30
		SID002006TP13.RAV689.D7	13	2015-11-10	33269	541	11287	685	4430	752	10442	1314	13	432	0	411	3	66	60	386	3	161	1087	73	7	31	11	354	0	2	82	2	0	132	46	1	0	0	0	1	25	47	31	16	41	0	2	40	16
		SID002006TP14.RAV689.F2	14	2015-11-11	26215	133	800	129	11346	60	11693	416	13	70	102	25	1	17	10	79	1	214	91	195	1	9	3	233	1	2	71	5	1	100	105	0	0	0	0	0	6	27	16	2	13	0	1	1	6
		SID002006TP15.RAV688.G10	15	2015-11-12	23770	1496	7386	2766	1903	266	3934	886	76	213	0	1465	6	135	6	169	0	285	246	1336	0	6	13	176	0	0	76	1	0	302	27	0	0	0	1	0	0	175	13	38	13	0	4	1	1
		SID002006TP16.RAV689.G10	16	2015-11-13	34247	505	8773	3937	15339	836	2399	816	27	38	5	849	2	44	1	31	2	55	76	73	2	12	2	107	0	1	25	0	0	31	26	30	3	0	0	0	1	14	12	9	14	0	0	4	5
		SID002006TP17.RAV689.C6	17	2015-11-14	23569	643	1145	582	4711	216	3635	461	21	27	102	294	8	144	154	70	3	904	462	1088	0	43	24	725	0	0	570	0	1	878	68	1	0	2	0	0	2	2235	561	340	507	0	25	236	86
		SID002006TP18.RAV688.D6	18	2015-11-15	33155	212	9465	1320	14687	219	5761	123	11	640	7	342	2	43	7	17	1	15	39	42	0	7	2	22	0	5	7	0	0	8	4	0	0	0	0	0	1	8	1	2	1	0	0	1	5
		SID002006TP19.RAV688.E7	19	2015-11-16	31778	21	18096	5357	76	9	4	9	7109	13	4	1	8	918	3	2	0	5	3	2	0	32	1	3	0	2	1	0	0	4	2	22	1	0	0	0	0	2	1	6	1	1	0	1	2
		SID002006TP20.RAV689.F9	20	2015-11-17	30363	2595	12107	4770	3827	185	2818	34	69	553	3	1322	3	92	33	6	1	155	133	311	0	13	9	128	0	0	65	3	1	264	16	1	0	0	0	1	1	327	94	62	64	0	4	25	13
		SID002006TP21.RAV689.F1	21	2015-11-19	22525	1361	7529	1433	6858	471	2265	76	52	52	298	964	5	137	8	78	6	97	189	102	0	15	5	80	0	3	26	4	0	114	12	0	0	0	1	0	1	75	41	20	6	0	1	4	1
		SID002006TPV1.RAV690.A8	V1	2015-10-29	32626	3542	476	39	11917	402	7651	152	18	20	23	84	3	64	65	955	0	12	355	115	1	5	16	2	14	0	17	1	0	1	1	6433	4	2	0	0	2	0	1	2	0	4	1	3	0
		SID002006TPV2.RAV690.A4	V2	2015-11-23	45783	3520	22458	47	1667	1648	11046	105	91	1130	8	1609	5	363	49	1254	1	20	45	12	5	6	4	8	14	0	4	1	0	8	5	561	4	0	0	0	4	3	3	3	1	0	0	0	1
002-007	TRT3	SID002007TP1.RAV689.D11	1	2015-10-09	35314	2037	184	6081	5	10	6800	1	31	4	8	71	5	8	0	172	1	2	8	0	0	4	2	6	0	1	2	1	1	0	3	0	0	1	0	19842	0	0	1	0	0	0	0	0	0
		SID002007TP2.RAV689.H7	2	2015-10-10	32096	12653	1964	9299	6	324	6792	2	513	5	4	76	9	25	3	1	1	27	63	0	1	47	3	27	1	1	2	0	0	6	20	0	14	0	0	1	0	0	38	0	5	0	1	2	9
		SID002007TP3.RAV689.G7	3	2015-10-11	38440	22337	4502	9291	24	157	32	2	1032	4	7	842	9	22	2	7	0	13	53	3	0	19	2	20	0	0	7	2	0	0	1	0	1	1	0	0	0	0	4	2	2	0	0	0	4
		SID002007TP4.RAV689.A8	4	2015-10-12	34651	17604	2220	1151	37	77	12283	2	559	2	9	626	11	7	4	4	1	3	5	0	0	14	1	3	1	0	0	1	0	0	1	2	0	0	0	0	0	0	1	1	0	0	0	0	0
		SID002007TP5.RAV689.F6	5	2015-10-13	32194	15332	2025	721	13	95	12725	6	485	1	1	674	6	15	2	6	2	5	31	1	3	8	2	3	0	0	2	0	1	0	0	0	0	0	0	0	0	0	1	3	2	1	0	0	1
		SID002007TP6.RAV689.F4	6	2015-10-14	27097	11448	329	7844	11	108	5862	8	271	8	0	1009	10	34	1	1	1	1	40	1	0	35	0	5	1	2	1	0	1	0	0	12	1	0	0	0	0	0	0	5	2	0	0	1	0
		SID002007TP7.RAV689.E4	7	2015-10-15	33943	23320	183	1315	18	966	7521	4	303	12	0	121	13	49	3	3	2	4	6	3	4	37	3	6	0	2	1	0	0	0	3	3	0	1	0	0	0	0	1	9	3	0	0	1	1
		SID002007TP8.RAV689.A10	8	2015-10-16	24105	13619	1309	2901	19	608	4182	4	820	5	3	451	5	12	1	5	2	10	49	3	1	20	3	24	0	0	2	0	0	0	6	1	0	1	0	2	1	0	5	1	2	0	0	1	1
		SID002007TP9.RAV689.E5	9	2015-10-17	38719	33897	1104	537	12	282	488	4	548	6	4	1689	10	30	0	3	1	8	22	2	0	16	2	7	0	0	1	0	1	0	3	0	0	1	0	0	0	0	7	8	1	0	3	0	1
		SID002007TP10.RAV689.F5	10	2015-10-18	35394	32036	1786	32	21	274	25	4	448	16	4	538	23	54	2	8	2	6	30	1	1	19	1	3	0	0	3	2	0	2	1	0	0	1	0	0	1	0	3	7	1	0	0	0	0
		SID002007TP11.RAV689.C12	11	2015-10-19	34771	13300	92	16885	17	123	3362	6	194	4	3	536	14	77	1	2	1	5	39	1	0	31	1	14	0	1	7	0	0	1	3	2	0	0	0	0	0	0	3	8	0	0	0	3	4
		SID002007TP12.RAV689.G5	12	2015-10-20	28515	10490	108	612	13	2126	10352	5	417	10	3915	343	10	31	3	9	1	5	6	1	0	7	1	5	0	1	4	0	2	1	4	0	0	0	0	1	0	0	0	4	0	0	0	1	0
		SID002007TP13.RAV689.B10	13	2015-10-21	29944	19194	346	2100	21	1324	2850	10	720	8	1322	1896	4	17	1	10	3	15	22	4	0	14	1	12	0	0	1	0	0	0	7	1	0	1	0	7	0	1	3	4	0	0	0	1	3
		SID002007TP14.RAV689.D12	14	2015-10-22	37312	29191	928	1057	14	1753	15	5	1131	9	1	3054	17	40	0	6	2	13	16	1	2	17	1	6	0	0	1	0	0	1	4	1	0	0	0	4	0	0	1	6	0	0	0	0	0
		SID002007TP15.RAV689.H6	15	2015-10-23	30485	6489	69	12251	22	505	10055	4	165	3	243	555	17	45	0	1	2	2	4	2	0	14	2	2	0	0	2	0	2	0	0	0	0	0	0	0	0	0	0	2	2	0	0	1	0
		SID002007TP16.RAV689.A9	16	2015-10-24	35427	5719	78	2708	6	1104	7783	5	158	3	1	455	17333	12	1	2	2	5	13	2	0	5	0	6	0	1	3	1	1	0	1	2	1	1	0	1	1	0	0	0	0	0	1	0	0
		SID002007TP17.RAV689.C10	17	2015-10-25	28794	9855	156	2660	36	2295	12185	0	417	7	7	1097	8	12	3	1	4	2	8	0	0	7	0	4	1	0	0	1	0	0	0	0	0	0	0	5	2	1	0	0	0	0	0	4	0
		SID002007TP18.RAV689.G6	18	2015-10-26	35496	21686	798	3228	12	894	5883	5	606	8	3	2247	10	11	1	1	0	6	37	2	4	16	0	11	0	0	2	0	0	1	0	0	1	0	0	0	0	0	1	3	1	0	0	0	2
		SID002007TP19.RAV689.D3	19	2015-10-27	33144	27515	1459	1057	22	812	613	11	630	15	1	780	21	32	2	3	2	9	32	0	1	33	9	21	1	1	3	1	0	3	4	0	0	0	0	2	0	0	0	4	1	0	0	0	1
		SID002007TP20.RAV689.B9	20	2015-10-28	29157	7093	259	11053	37	379	9092	5	141	7	384	493	16	21	2	4	2	11	57	3	1	13	0	24	0	0	3	1	0	0	1	1	1	1	0	10	2	0	4	2	0	0	0	3	1
		SID002007TP21.RAV689.E3	21	2015-10-29	29843	17937	908	711	7	2909	4462	17	651	21	3	1545	16	68	7	44	1	21	92	1	0	55	1	123	0	1	5	2	0	0	3	8	4	8	0	0	0	0	6	6	0	0	0	3	2
		SID002007TP22.RAV689.H8	22	2015-10-30	38298	27923	1895	96	6	4569	6	0	918	4	19	2770	9	34	0	5	1	4	5	5	1	6	1	2	0	0	0	1	0	0	0	0	0	0	1	0	0	0	0	4	0	0	0	0	0
		SID002007TP23.RAV689.C11	23	2015-10-31	32899	24794	3310	62	23	2025	24	5	558	6	1	1845	5	33	0	5	2	11	85	0	2	12	2	22	0	0	7	1	1	0	4	2	0	3	0	2	2	0	1	6	1	0	0	3	2
		SID002007TP24.RAV689.B11	24	2015-11-01	43973	39294	871	27	3	1449	739	3	489	2	2	930	13	56	0	1	0	3	21	1	3	15	1	3	0	1	2	0	0	0	1	1	0	1	0	1	2	0	0	8	0	0	0	3	1
		SID002007TPV1.RAV690.D3	V1	2015-10-08	49631	40108	6335	36	358	245	371	70	954	9	0	679	35	221	4	23	1	7	10	3	5	54	5	4	15	0	0	1	0	0	0	8	3	0	0	1	1	0	0	21	1	0	0	0	0
		SID002007TPV1.RAV690.D4	V1	2015-10-08	59014	49123	6937	49	42	101	39	24	1482	19	5	908	28	132	6	5	6	5	5	1	3	36	7	4	4	0	0	1	0	3	1	0	0	3	0	0	0	0	1	13	1	0	0	0	0
		SID002007TPV2.RAV690.B6	V2	2015-11-02	66472	19061	229	474	1298	6182	34007	143	693	18	15	3207	11	25	62	393	0	7	20	178	5	11	6	3	18	0	5	1	2	0	5	322	3	2	0	0	1	0	1	1	0	7	1	2	0
002-008	TRT2	SID002008TP1.RAV688.C7	1	2015-10-29	28428	19	93	1607	4	8	1	1459	11	15286	0	4	13	729	1	4	0	222	108	12	0	47	24	2036	0	3320	234	3	0	937	55	0	0	0	0	0	1	8	1086	16	161	0	32	48	26
		SID002008TP2.RAV689.C1	2	2015-10-30	16735	93	78	6704	31	22	19	1144	23	6481	5	7	9	208	2	10	0	119	136	1	1	5	2	636	1	641	38	1	0	121	15	0	1	3	0	0	0	1	39	4	7	1	2	3	34
		SID002008TP3.RAV688.B6	3	2015-10-31	20941	19	97	873	14	10	98	8694	13	7497	0	2	1	21	0	27	0	92	138	0	0	142	1	92	0	969	29	0	0	52	1	1	0	0	2	0	1622	7	6	43	9	0	4	52	28
		SID002008TP4.RAV688.E8	4	2015-11-01	22674	2605	1802	1869	2358	162	161	45	114	46	105	465	1	704	2	0	1	11	5	8	0	2210	2	13	0	4	9	3	0	6	3	4124	382	102	0	0	2	4	2	93	6	0	1	5	0
		SID002008TP5.RAV688.B7	5	2015-11-02	28583	21	40	12944	2	13	5	424	3	9786	0	4	2	289	0	0	1	245	17	26	0	24	3	1377	0	1355	144	1	2	481	61	0	0	0	0	0	18	36	571	21	79	0	23	58	137
		SID002008TP6.RAV688.C6	6	2015-11-03	27882	37	84	4035	5	9	9	4064	10	8041	2	4	5	349	3	0	1	491	65	4	0	33	15	5103	0	207	428	0	0	1031	94	0	0	0	0	0	2	23	1856	4	145	0	20	65	503
		SID002008TP7.RAV688.F11	7	2015-11-04	26030	31	27	6224	8	4	2	1304	1	14077	2	2	5	803	1	12	0	475	275	25	0	31	27	905	0	945	170	0	0	125	64	0	0	2	0	0	1	1	152	11	44	0	4	34	21
		SID002008TP8.RAV688.E9	8	2015-11-05	27899	26	29	5631	8	10	4	364	3	13008	0	1	4	913	0	3	0	416	160	37	1	37	16	951	0	4075	67	0	1	746	62	0	0	0	0	0	1	8	681	9	89	0	14	48	26
		SID002008TP9.RAV688.E10	9	2015-11-06	29931	29	29	5143	10	4	3	626	3	14685	0	1	2	429	0	4	1	340	49	6	0	80	9	1390	0	4240	161	1	0	960	38	2	0	0	0	0	0	6	634	9	153	0	8	77	35
		SID002008TP10.RAV689.D1	10	2015-11-07	22534	68	68	402	27	17	30	5052	6	9997	10	3	5	945	0	9	2	964	390	139	0	22	10	2024	2	1350	277	1	0	139	61	0	1	0	0	0	0	1	206	1	35	1	2	5	19
		SID002008TP11.RAV689.E2	11	2015-11-08	18504	66	58	2082	24	13	3	869	9	7822	0	7	3	428	3	6	3	206	99	19	1	15	7	1158	0	3486	150	2	0	604	31	0	0	0	0	0	0	10	779	6	81	0	8	13	15
		SID002008TP12.RAV688.D7	12	2015-11-09	28693	1356	10457	1725	7776	459	3816	78	39	170	1	901	2	37	9	26	2	145	280	378	0	13	11	272	0	1	90	0	0	116	32	1	0	0	0	1	3	105	34	22	64	0	2	16	10
		SID002008TP13.RAV688.A6	13	2015-11-10	29616	28	73	11221	9	9	8	1172	18	13911	0	5	3	334	1	6	1	503	154	25	1	29	27	759	0	452	120	0	0	213	45	1	0	0	0	0	2	6	173	12	33	0	7	19	10
		SID002008TP14.RAV688.C8	14	2015-11-11	34488	26	33	4020	9	4	9	636	1	16833	4	3	1	4089	1	3	2	436	137	503	0	15	23	1746	0	5403	116	1	0	99	37	3	0	0	0	0	0	9	71	10	24	0	9	6	15
		SID002008TP15.RAV688.F10	15	2015-11-12	28288	112	1032	113	12294	46	12826	404	4	106	79	36	6	11	14	67	0	173	103	136	1	4	2	182	0	1	57	1	1	139	62	0	0	0	0	0	5	38	27	2	11	0	2	4	10
		SID002008TP16.RAV688.F9	16	2015-11-13	26348	3089	8480	5735	643	182	3682	414	99	1234	0	1790	8	254	4	36	1	69	95	121	0	11	7	75	0	1	27	1	0	27	9	2	0	0	0	0	1	48	2	7	12	0	7	7	2
		SID002008TP17.RAV689.D2	17	2015-11-14	28642	63	65	12528	7	17	25	1556	11	10934	0	8	13	99	10	22	2	230	134	8	0	32	44	1930	1	182	106	0	1	143	52	0	0	0	0	0	1	0	44	15	48	1	6	55	7
		SID002008TP18.RAV688.G11	18	2015-11-15	27142	4508	3615	5719	7764	468	2054	1062	156	267	0	1226	5	71	9	2	0	7	32	9	0	15	2	7	0	3	1	0	0	4	2	31	4	14	0	0	4	9	3	3	3	0	0	3	0
		SID002008TP19.RAV688.A5	19	2015-11-16	29591	26	46	12658	2	7	3	61	0	14205	2	5	7	711	0	3	2	68	25	7	0	17	4	293	0	1209	29	0	1	74	16	0	0	0	0	0	1	0	9	3	10	0	0	4	3
		SID002008TP20.RAV688.D8	20	2015-11-17	27672	21	96	1547	5	7	5	4859	11	12066	1	3	7	280	0	3	0	197	65	34	0	73	1	319	0	5706	50	1	1	181	15	0	0	0	1	0	1065	60	331	46	41	0	2	21	92
		SID002008TP21.RAV688.D9	21	2015-11-18	28015	26	35	4551	8	8	54	1985	3	12651	2	5	5	740	2	14	1	132	229	12	1	22	5	1113	1	5937	76	0	1	23	52	0	0	0	0	0	0	1	53	3	32	1	7	9	4
		SID002008TP22.RAV688.B5	22	2015-11-19	28781	33	82	3386	8	12	16	5042	14	14020	4	0	7	869	1	9	1	157	118	42	2	10	23	1451	0	2440	128	0	3	362	27	0	0	0	0	0	3	5	218	9	38	0	5	9	9
		SID002008TPV1.RAV690.B11	V1	2015-10-28	38165	59	7602	8880	6480	757	553	7094	13	5078	1	19	8	44	257	40	2	5	7	536	0	12	14	10	16	189	0	341	0	8	2	0	4	0	0	0	1	0	2	2	1	0	5	1	0
		SID002008TPV2.RAV690.D7	V2	2015-11-19	50671	124	69	18872	458	265	15516	110	8	14119	1	3	4	527	28	19	3	14	7	72	0	7	9	92	10	192	6	2	0	18	1	45	1	0	0	1	0	1	7	4	1	1	1	1	0
002-009	REF	SID002009TP1.RAV689.A7	1	2015-11-05	36829	30146	65	5799	20	12	25	21	76	27	7	1	16	129	4	21	81	53	27	6	3	48	2	19	1	1	4	0	1	6	9	4	0	0	0	0	0	3	12	21	4	0	0	3	1
		SID002009TP2.RAV689.A6	2	2015-11-06	32537	20784	48	5514	22	13	27	2	63	3	1	8	15	45	1	5598	278	2	5	2	3	24	3	0	0	0	2	19	2	1	1	0	0	0	0	0	0	2	0	11	0	1	0	0	2
		SID002009TP3.RAV689.H4	3	2015-11-07	28912	16482	38	9990	5	6	20	15	123	8	3	5	28	34	5	12	1948	26	15	1	3	33	0	7	0	0	6	38	0	1	4	0	0	1	0	0	1	0	2	5	1	0	1	0	0
		SID002009TP4.RAV689.B7	4	2015-11-08	37867	6225	27	659	11	10	45	14	15	6	1	5	6	32	1	29249	1324	19	3	7	0	13	1	2	1	2	2	153	0	1	6	1	0	0	0	0	1	0	0	5	0	1	0	0	0
		SID002009TP5.RAV689.H5	5	2015-11-09	32390	10930	59	15185	82	11	129	85	73	4	11	7	24	1418	0	53	2403	37	3	7	0	816	0	8	0	0	3	159	0	1	4	0	0	1	0	2	3	1	1	245	2	0	2	0	2
		SID002009TP6.RAV690.B1	6	2015-11-10	36280	5883	95	1881	819	335	1412	108	22	19	10376	8	4696	8107	6	39	1647	16	4	20	10	147	9	6	12	4	0	35	3	0	9	256	6	2	0	0	0	2	1	16	1	0	0	1	0
		SID002009TP7.RAV690.A1	7	2015-11-11	40010	18944	80	9140	790	2418	594	905	100	4	4	32	51	268	4	108	4876	211	56	25	2	86	8	58	127	1	46	703	1	23	67	22	24	2	0	0	3	0	5	34	4	0	4	2	1
		SID002009TP8.RAV689.C8	8	2015-11-12	37395	16500	23	3618	20	3	24	69	73	2	13617	5	4	94	5	0	3087	7	0	1	0	42	0	0	0	1	0	108	0	0	2	0	0	0	0	0	6	2	0	18	0	0	0	0	0
		SID002009TP9.RAV689.C9	9	2015-11-13	29986	10707	36	4369	13	8	162	473	51	6	9708	7	8	208	1	1	2564	12	4	2	0	765	0	9	0	2	1	94	1	0	6	5	1	0	0	5	40	6	2	327	0	0	0	0	0
		SID002009TP10.RAV689.E11	10	2015-11-14	31760	9510	36	4579	2	9	18	38	38	10	15880	4	1	11	1	7	1496	13	1	3	0	11	0	5	0	0	1	39	0	1	3	0	0	1	0	0	1	1	1	5	1	0	0	0	0
		SID002009TP11.RAV689.B8	11	2015-11-15	34951	13154	30	16570	8	11	6	153	102	15	4	6	22	113	2	11	3376	8	3	4	1	34	0	4	0	3	1	1218	0	1	12	0	1	1	0	0	0	0	0	26	0	0	1	0	0
		SID002009TP12.RAV689.D10	12	2015-11-16	29055	16164	34	7913	9	8	11	92	56	16	4	3	31	115	4	6	4211	22	16	2	1	33	3	21	0	4	6	181	0	1	20	4	1	0	0	1	3	0	1	14	1	0	1	0	2
		SID002009TP13.RAV689.G4	13	2015-11-17	27748	2893	87	22634	23	4	29	110	28	56	322	7	40	100	2	2	926	5	5	0	3	122	0	1	0	1	0	181	1	1	9	1	0	0	0	0	5	2	0	47	0	0	1	0	1
		SID002009TP14.RAV689.F3	14	2015-11-18	29074	10719	80	13837	11	9	11	155	87	1000	30	4	40	82	1	5	2116	20	6	2	12	69	1	11	0	5	4	553	0	0	21	0	0	0	0	0	4	0	0	12	0	34	0	1	0
		SID002009TP15.RAV689.G3	15	2015-11-19	26768	16978	115	1790	15	10	28	75	42	5004	0	12	7	26	1	13	2189	13	8	10	1	14	0	6	0	4	5	341	1	1	7	1	0	1	0	0	1	0	2	5	0	1	0	0	0
		SID002009TP16.RAV689.E10	16	2015-11-20	31776	16578	29	1834	8	7	5	136	68	9557	0	1	7	12	0	11	3052	6	2	1	1	7	1	3	0	0	1	415	2	1	7	0	0	1	0	0	0	0	0	2	0	0	1	0	0
		SID002009TP17.RAV689.D9	17	2015-11-21	25299	10194	17	369	11	6	566	412	19	8213	1200	1	20	82	0	817	2347	223	93	10	2	21	17	104	1	1	49	57	0	16	111	0	0	4	0	0	2	0	9	11	9	1	1	12	2
		SID002009TPV2.RAV690.D8	V2	2015-11-26	47805	14969	72	30837	39	36	43	16	99	363	10	10	31	12	2	14	1188	1	1	2	4	10	1	1	2	0	0	15	0	1	0	2	0	0	0	0	1	0	0	1	1	4	0	2	0
		SID002009TPV2.RAV700.A5	V2	2015-11-26	33834	8571	6	16042	0	2	0	4	11	2180	1	1	12	20	0	5006	1929	0	3	0	1	22	0	0	0	0	0	1	1	0	0	0	0	0	0	0	1	0	0	4	1	0	0	0	0
002-011	TRT1	SID002011TP1.RAV689.B1	1	2015-11-25	19929	4375	96	6216	2911	15	133	53	86	3608	5	485	2	27	5	6	3	200	49	561	1	36	1	81	1	5	65	2	1	231	303	2	2	64	0	0	0	35	23	13	28	0	8	2	5
		SID002011TP2.RAV688.H5	2	2015-11-26	33888	7461	75	1838	47	42	10	25	87	2121	0	1951	19722	20	2	0	0	46	6	177	0	12	0	9	0	1	6	0	0	54	27	0	0	26	0	0	1	5	8	26	9	0	0	0	0
		SID002011TP3.RAV688.C10	3	2015-11-27	27506	15837	70	576	10	14	15	20	168	7552	0	2840	13	17	7	1	0	47	11	130	0	12	0	10	0	3	10	0	2	39	24	0	0	0	0	0	0	1	0	7	3	0	8	4	1
		SID002011TP4.RAV688.C9	4	2015-11-28	28533	35	36	11864	618	8	873	4140	0	7115	1	6	11	96	1	102	1	297	281	249	1	22	58	1896	0	164	66	0	0	142	73	2	0	2	0	0	1	9	181	3	18	0	4	9	6
		SID002011TP5.RAV688.E11	5	2015-11-29	28209	24	30	1602	3	8	8	5927	0	9824	5	2	4	915	4	1	0	323	48	10	0	37	9	3361	0	2043	278	1	0	939	63	1	0	0	0	0	0	16	1439	8	104	0	20	41	181
		SID002011TP6.RAV689.C2	6	2015-11-30	21975	13949	99	183	28	27	24	59	94	3943	4	1127	11	41	5	0	2	907	202	453	0	49	2	99	0	3	69	1	3	101	79	4	0	10	0	0	0	23	18	19	20	0	8	1	2
		SID002011TP7.RAV688.A7	7	2015-12-01	29185	7686	93	16469	10	42	4	31	117	2578	0	1501	17	30	2	2	3	77	33	196	0	17	0	16	0	3	34	0	1	52	54	1	1	6	0	0	1	12	4	7	6	0	5	0	0
		SID002011TP8.RAV688.H4	8	2015-12-02	29157	10709	19	447	2	43	4	31	106	1561	449	1678	13593	14	6	1	0	31	7	253	1	14	0	4	1	0	11	0	0	45	24	0	0	4	0	0	0	14	7	6	12	0	7	0	0
		SID002011TP9.RAV688.D11	9	2015-12-03	30579	19354	19	614	8	16	5	29	142	7946	0	1874	12	47	0	3	0	45	7	185	0	24	0	4	0	1	1	0	0	37	22	1	1	16	0	2	0	3	3	18	2	0	1	1	0
		SID002011TP10.RAV688.B9	10	2015-12-04	26871	9947	60	9635	9	3	6	16	187	4212	2	2574	13	25	1	1	0	31	5	13	1	10	0	10	0	7	7	0	1	6	39	1	1	2	0	0	0	0	3	11	0	0	2	0	0
		SID002011TP11.RAV688.G4	11	2015-12-05	30642	19384	43	487	7	48	8	17	220	7201	0	3013	12	40	8	1	9	8	81	8	0	9	0	3	0	1	2	0	0	3	1	1	0	0	2	0	0	0	1	9	0	0	0	0	1
		SID002011TP12.RAV688.D10	12	2015-12-06	27579	35	20	14783	4	5	1185	846	2	7610	0	2	5	163	4	2098	0	56	254	19	0	26	2	205	0	96	14	1	1	11	25	2	0	0	0	0	0	1	38	2	3	0	0	2	1
		SID002011TP13.RAV689.B2	13	2015-12-07	22103	5949	120	10939	22	16	31	88	125	1681	3	1782	13	72	5	1	2	137	46	457	0	51	2	46	1	1	34	0	1	96	92	32	0	4	0	0	0	12	11	24	16	0	4	0	8
		SID002011TP14.RAV689.A1	14	2015-12-08	18860	11459	66	446	7	18	4	25	342	1362	2	4537	17	101	1	1	2	44	89	110	2	28	0	17	1	0	14	2	0	31	19	1	0	13	0	0	0	7	9	13	5	0	0	1	1
		SID002011TP15.RAV688.B8	15	2015-12-09	29672	44	57	4826	3	14	5	3959	10	14308	2	1	3	502	4	1	1	290	38	2	1	38	49	2262	1	1175	228	0	1	716	43	0	0	0	0	0	2	5	381	7	96	3	10	21	28
		SID002011TPV1.RAV690.G6	V1	2015-11-24	51081	7496	1578	2884	25211	249	9892	11	217	2920	5	305	9	64	2	10	6	3	0	22	3	9	21	11	0	2	1	34	0	1	2	3	4	65	0	0	0	0	2	4	0	1	0	2	0
		SID002011TPV2.RAV690.E7	V2	2015-12-10	53227	617	62	18342	9782	33	4377	18	15	115	18336	195	433	7	8	22	1	659	10	2	112	4	0	1	1	2	1	2	0	0	2	3	0	0	0	0	0	0	0	1	2	0	6	1	0
002-012	TRT2	SID002012TP1.RAV689.G11	1	2015-12-12	30441	61	53	2178	53	5213	16099	2	7	9	2	5789	4	756	2	8	2	7	10	4	1	14	17	3	2	0	0	0	0	1	0	0	1	63	0	5	0	0	0	0	1	0	0	0	0
		SID002012TP2.RAV689.F10	2	2015-12-13	29560	29	29	1313	13	5521	18369	9	8	9	2	3510	10	430	2	27	0	20	54	8	1	40	13	8	0	0	2	2	1	0	5	12	5	5	0	0	0	0	8	13	5	0	0	0	1
		SID002012TP3.RAV690.D9	3	2015-12-14	26046	48	47	33	76	912	24061	21	6	18	5	630	39	61	3	11	0	1	1	0	1	39	2	1	2	1	0	1	0	2	0	0	0	1	0	0	0	0	0	6	1	0	0	0	0
		SID002012TP4.RAV689.D8	4	2015-12-15	36411	72	52	91	30	6632	24908	8	10	5	4	1893	13	1677	1	21	2	11	31	13	4	7	775	7	0	2	3	0	0	5	7	0	0	43	0	0	0	3	4	7	1	0	1	1	3
		SID002012TP5.RAV689.H3	5	2015-12-16	33946	29	42	37	39	4362	3979	56	5	14	5	437	1	1598	6	234	1	7	12	25	0	21820	288	9	0	1	7	1	0	2	4	0	1	773	0	0	2	1	0	7	5	0	0	4	0
		SID002012TP6.RAV690.A6	6	2015-12-17	47776	517	90	745	3424	6383	29572	94	10	18	14	5456	17	548	55	101	4	9	36	129	0	27	9	8	8	2	6	1	0	1	3	254	5	81	0	0	0	1	0	6	1	2	1	1	1
		SID002012TP7.RAV690.B7	7	2015-12-18	35825	1029	164	30	1309	887	30374	129	11	10	1	364	57	138	64	108	2	13	43	136	78	35	227	7	14	0	1	2	0	2	5	498	2	8	0	0	1	0	1	3	0	3	0	0	0
		SID002012TP8.RAV690.G3	8	2015-12-19	34549	1499	442	231	36	16408	2236	6	41	23	5	7967	49	2543	7	33	4	94	30	129	4	65	557	8	1	2	9	9	1	4	19	0	0	1700	0	0	0	1	6	16	1	0	0	1	0
		SID002012TP9.RAV690.E1	9	2015-12-20	985	70	66	42	118	325	64	23	9	11	6	44	0	42	0	7	4	0	2	21	2	5	28	0	2	1	1	0	2	1	0	0	0	63	0	0	0	0	0	1	0	0	0	0	0
		SID002012TP10.RAV689.B6	10	2015-12-21	30211	77	55	17465	22	1495	8214	4	4	4	4	936	14	115	0	9	3	18	9	4	0	12	20	3	0	0	6	1	0	1	20	0	0	1656	0	0	2	0	0	2	1	0	1	0	0
		SID002012TP11.RAV690.C8	11	2015-12-22	61733	95	59	33	24079	2214	33101	125	1	8	5	329	9	279	27	169	0	41	61	102	4	17	302	10	8	0	10	1	1	0	11	398	3	74	0	0	0	3	1	0	3	0	1	0	0
		SID002012TP12.RAV690.C1	12	2015-12-23	39304	179	84	53	635	24643	379	78	7	14	6	1620	23	4383	13	136	3	108	70	1030	9	30	1622	43	9	1	12	0	0	23	25	44	7	3553	0	0	1	13	1	8	9	0	0	0	2
		SID002012TP13.RAV689.E9	13	2015-12-24	36399	32	37	2424	18873	1749	11809	5	4	4	3	659	1	470	0	29	1	13	8	12	2	7	16	1	0	0	2	0	1	1	5	0	0	196	0	0	0	3	1	1	0	0	0	0	1
		SID002012TP14.RAV690.D1	14	2015-12-25	40161	73	73	56	23798	2489	9633	834	17	12	3	1394	1	159	2	692	5	19	19	45	0	9	425	10	0	1	7	1	0	4	2	0	0	292	0	0	0	0	1	0	1	0	0	1	2
		SID002012TP15.RAV690.F2	15	2015-12-26	40258	645	91	86	15913	1521	8472	203	12	14	7	359	3	128	5	142	2	5	2	75	12167	11	82	1	1	0	0	3	0	1	2	0	0	269	0	0	0	0	0	0	0	0	0	1	0
		SID002012TP16.RAV690.F1	16	2015-12-27	79717	112	59	36	58989	2605	16041	190	4	14	7	394	7	274	4	121	9	17	19	87	6	5	137	0	0	1	2	1	0	8	3	1	1	483	0	0	1	4	1	1	5	0	0	1	1
		SID002012TP17.RAV690.E10	17	2015-12-28	62459	60	39	22	46775	577	8754	973	11	10	7	18	10	1263	4	816	4	6	8	1849	3	55	925	5	0	2	1	2	0	0	2	0	0	135	1	0	2	1	0	2	0	0	0	0	0
		SID002012TP18.RAV689.C7	18	2015-12-29	36753	68	76	26	21399	2614	8993	136	7	9	2	114	5	178	0	1106	1	16	10	727	0	3	364	9	0	1	15	0	0	8	10	0	0	703	0	0	2	8	0	6	7	0	0	6	4
		SID002012TP19.RAV689.A5	19	2015-12-30	18031	26	40	20	9737	3451	588	109	4	5	4	114	17	1075	2	83	0	14	79	436	2	29	1308	11	1	0	9	2	1	2	3	0	0	797	0	0	0	1	0	1	0	0	0	0	4
		SID002012TP20.RAV689.F11	20	2015-12-31	33703	29	37	26	1592	16227	28	7	1	4	7	547	8	646	3	59	3	53	81	2509	3	16	2239	55	0	0	34	1	0	1	16	2	1	9207	1	2	1	2	4	16	15	0	1	1	3
		SID002012TP21.RAV690.H4	21	2016-01-01	15067	2088	965	9	13	7095	63	1	59	194	3	1114	8	822	4	9	8	5	4	444	0	11	427	24	0	0	2	36	0	1	2	0	0	1538	0	0	0	1	0	9	0	0	0	0	1
		SID002012TPV1.RAV690.A10	V1	2015-12-11	11632	103	61	111	5464	770	3826	203	9	8	12	12	5	14	274	77	2	2	6	513	3	5	6	6	6	0	1	1	0	0	2	1	0	1	0	0	0	0	0	1	0	0	5	1	1
		SID002012TPV2.RAV690.A5	V2	2016-01-07	45805	429	8836	21	1082	12686	10392	913	13	11	4	8539	33	213	42	473	1	42	31	151	3	33	570	9	99	1	12	0	0	0	14	269	33	719	0	0	0	0	4	15	1	1	2	3	0
[truncated: 57 more columns]

## Sheet: Data Dictionary
Dictionary
"species"	Total 16S rRNA gene copy number assigned to the species
sample_date	Date at which the swab sample was taken
sample_id	Prelevement - time point as provided on the shipping manifest
sample_name	Name used during processing
subject_id	subject_id as provided on the shipping manifest
total_reads	Total 16S rRNA gene sequence reads generated for the sample
treatment_group	REF= 1caps/day; TRT1= 1tab/3days, TRT2= 1tab/4days, TRT3=1tab/5days
