# Supplementary material for: Comparative phase I randomized open-label pilot clinical trial of Gynophilus® (Lcr regenerans®) immediate release capsules versus slow release muco-adhesive tablets
Source: Eur J Clin Microbiol Infect Dis. 2018 Jul 21;37(10):1869–80. doi: 10.1007/s10096-018-3321-8 (PMC6154122; doi:10.1007/s10096-018-3321-8)
Supplement: Supplementary file 2 — (XLSX 235 kb) [file 10096_2018_3321_MOESM2_ESM.xlsx]

## Sheet: Biose_data_percent_Comprigel_07
Comparative phase I randomized open-label pilot clinical trial of Gynophilus® (Lcr regenerans®) Immediate Release capsules versus Slow Release muco-adhesive tablets.
European Journal of Clinical Microbiology & Infectious Diseases
Caroline DAUSSETa#, Stéphane PATRIERa, Pawel GAJERb, Claudia THORALa, Yann LENGLETc, Jean-Michel CARDOTd, Philippe JUDLINe, Jacques RAVELb, Adrien NIVOLIEZa
a Research and development department, BIOSE, Aurillac, France b Institute for Genome Sciences, University of Maryland School of Medicine, Baltimore, Maryland, USA cG ynecology and obstetrics department, Jacques Lacarin Hospital Center, Vichy, France d Biopharmaceutical Department, UMR MEDIS, Faculty of Pharmacy, University of Clermont Auvergne, Clermont-Ferrand, France e Gynecology and Obstetric…
# corresponding author, c.dausset@biose.com
Relative taxa abundance observed in all samples.
Metadata					Taxonomic data
subject_id	treatment_group	sample_name	sample_id	sample_date	total_reads	Lactobacillus_crispatus	Lactobacillus_iners	Lactobacillus_casei	Escherichia_coli	Lactobacillus_gasseri	Enterococcus_faecalis	g_Streptococcus	Lactobacillus_jensenii	Gardnerella_vaginalis	Raoultella_planticola	Lactobacillus_vaginalis	g_Pseudomonas	Ureaplasma_parvum	Atopobium_vaginae	g_Staphylococcus	Lactobacillus_coleohominis	Finegoldia_magna	Corynebacterium_accolens	Prevotella_bivia	Acinetobacter_baumannii	Sneathia_sanguinegens	Alloscardovia_omnicolens	Anaerococcus_tetradius	Lactobacillus_mucosae	Aerococcus_christensenii	Peptoniphilus_harei	Clostridium_colicanis	Lactobacillus_salivarius	Prevotella_genogroup_2	Anaerococcus_vaginalis	Bacteroides_uniformis	Bifidobacterium_breve	Bifidobacterium_longum	Lactobacillus_fermentum	Serratia_marcescens	Gemella	Prevotella_disiens	Prevotella_genogroup_3	Fusobacterium_nucleatum	Peptoniphilus_indolicus	Agrobacterium_tumefaciens	Howardella_ureilytica	Peptoniphilus_asaccharolyticus	Porphyromonas_bennonis
001-001	REF	SID001001TP1.RAV688.E2	1	2015-09-08	100	0.73	0.22	8.44	0.06	49.77	18.11	0.33	0.59	0.03	2.02	0.03	0.17	0.01	0.31	17.08	0.45	0.57	0.25	0.04	0.01	0.01	0.01	0.03	0.1	0	0.04	0.14	0.03	0.01	0.05	0.01	0	0.01	0	0.01	0	0.03	0	0	0	0	0	0	0.01
		SID001001TP2.RAV688.D1	2	2015-09-09	100	0.24	0.11	4.96	43.68	35.85	11.01	0.02	0.17	0.03	0.01	3.62	0.01	0.01	0.02	0.03	0.06	0.03	0.01	0	0.01	0	0.02	0	0.03	0	0	0	0	0.01	0	0.03	0	0	0.01	0
		SID001001TP3.RAV687.G11	3	2015-09-10	100	0.1	1.29	31.33	0.02	45.78	0.93	0.71	0.04	5.18	0.03	0.14	0.03	0.04	8.33	1.45	0.3	0.13	0.02	0.01	0.01	0.09	0.01	1.8	0.15	1.04	0	0.12	0.03	0.05	0.11	0.02	0.07	0.09	0.09	0	0.03	0	0	0.01	0.04	0.06	0.08	0.11	0
		SID001001TP4.RAV687.F10	4	2015-09-11	100	0.09	1.73	54.1	0.04	36.19	0.03	0.03	0.05	0.01	3.43	0.03	0.09	0.01	0.01	3.55	0.01	0.04	0.01	0.01	0	0.4	0	0.01	0.03	0	0.01	0.01	0	0.01	0	0.01	0	0.05	0	0.01	0.01	0	0
		SID001001TP5.RAV687.E9	5	2015-09-12	100	0.09	0.78	22.85	0.01	57.76	0.01	0.03	0.07	0.01	7.34	0.02	0.06	0	0.01	10.5	0.03	0.01	0	0.02	0.01	0	0	0	0.01	0.03	0.24	0	0.01	0	0.01	0	0	0.01	0	0.01	0.01	0	0	0	0.02	0.01	0	0
		SID001001TP6.RAV687.D8	6	2015-09-13	100	0.13	1.67	57.41	0.02	32.63	0.75	0.29	0.07	0.01	0.01	2.02	0.04	0.09	0.04	0.01	2.88	0.03	0.01	0	0.13	0.01	0	0	0	0.01	0	0.01	0	0.01	1.11	0.01	0.02	0.01	0.44	0.01	0.01	0.04	0.01	0.01	0.01	0	0	0	0
		SID001001TP7.RAV687.C7	7	2015-09-14	100	0.43	1.33	60.35	0.03	20.87	6.24	2.78	0.37	0.02	0.01	1.58	0.02	0.06	0.04	0.06	3.22	0.45	0.07	0.01	0.16	0.03	0	0.01	0.01	0.01	0.02	0.03	1.33	0.08	0.01	0.03	0	0.01	0.01	0	0.02	0.09	0.01	0	0.01	0.01	0	0.03	0.02
		SID001001TP8.RAV687.B6	8	2015-09-15	100	0.26	0.76	73.98	1.01	5.45	7.09	2.02	0.21	0.03	0.01	1.56	0.02	0.11	0.04	0.21	3.24	0.34	0.09	0	0.1	0.02	0.03	0.01	0	0.02	0	0.24	0.07	0	0.01	0	2.51	0.1	0.04	0.02	0.02	0	0	0.01	0.01	0.01	0.01	0.02	0.01
		SID001001TP9.RAV688.E3	9	2015-09-16	100	0.25	1.23	25.72	0.03	54.85	3.18	0.95	0.2	0.04	0	3.66	0.04	0.21	0.02	0.02	8.19	0.03	0	0.13	0	0	0.01	0	0	0.01	0.98	0	0	0.04	0.01	0	0.01	0	0.01	0.02	0.01	0	0	0	0	0.01	0.01	0	0
		SID001001TP10.RAV688.D2	10	2015-09-17	100	0.08	1.56	30.88	0.02	54.11	0.02	0.02	0.08	0.01	4.19	0.04	0.05	0.01	0.01	8.1	0.02	0.02	0.01	0.03	0.01	0.01	0	0	0.64	0	0.02	0.01	0	0	0	0	0	0.03	0	0
		SID001001TP11.RAV688.F3	11	2015-09-18	100	0.09	1.42	27.58	0.03	57.63	0.01	0.03	0.06	0.03	0.01	3.96	0.03	0.05	0.01	0.01	8.46	0	0	0.01	0	0.01	0	0	0	0	0.41	0.01	0	0	0	0.01	0.01	0	0.01	0	0.02	0.04	0	0	0	0	0
		SID001001TP12.RAV687.C6	12	2015-09-19	100	0.14	0.09	26.55	0.11	22.85	0.04	0.12	0.03	0.04	0.03	0.18	0.08	45.81	0.01	0.11	0.02	0.01	2.21	0.03	0.36	0	0.01	0.01	0.01	0.01	0.01	0.04	0.34	0.01	0	0.01	0.41	0	0	0	0.24	0.1	0	0	0	0	0	0	0.01
		SID001001TP13.RAV687.D7	13	2015-09-20	100	0.12	0.12	1.17	1.74	73.19	1.22	2.71	0.02	0.03	0.05	1.32	0.02	0.09	15.1	0.07	0.26	0.07	0.02	0.42	0.13	0	0	0	0	0	0	0	0.01	0	0	0	0.02	0.99	0.01	0.03	0.86	0.01	0	0	0	0.07	0	0	0
		SID001001TP14.RAV687.E8	14	2015-09-21	100	0.09	0.09	33.04	0.03	7.09	1.2	0.06	0.01	0.02	57.5	0.21	0	0.02	0.38	0	0.09	0.01	0.02	0	0.01	0	0	0.01	0	0	0	0.05	0	0.02	0	0	0	0.01	0	0	0	0	0	0	0
		SID001001TP15.RAV687.F9	15	2015-09-22	100	0.09	0.11	0.15	44.25	28.05	17.71	1.29	0.02	0.01	4.54	0.11	0.01	0.07	1.19	0.01	0.03	0.04	0.01	0.04	0.09	0.01	0	0.01	0.01	0.02	0.02	0	0.05	0	0.05	0.05	0	0.01	0	0.32	0.01	0	0.11	0.01	1.21	0.06	0	0	0.1
		SID001001TP16.RAV687.G10	16	2015-09-23	100	0.08	0.06	0.23	43.67	22.83	4.22	18.92	0.02	0.02	0.08	1.53	0	0.02	6.2	0.01	0.42	0.01	0.02	0.04	0.11	0	0	0	0.01	0.68	0	0.14	0.01	0.01	0.52	0	0	0.01	0	0.01	0	0.07	0.01	0	0.01	0.01	0	0.01	0
		SID001001TP17.RAV687.H11	17	2015-09-24	100	0.05	0.09	0.17	3.52	41.34	1.01	4.64	0	0.03	0.56	4.26	0.02	0.26	38.2	0.02	0.99	0.02	0	0.03	0.15	0	0	0	0.01	0	0.05	0.11	0.04	2.75	0	0	0.06	1.55	0	0.01	0.01	0.01	0	0.01	0.01	0	0	0
		SID001001TP18.RAV688.E1	18	2015-09-25	100	0.1	1.59	36.98	0.03	45.91	0.04	0.04	0.05	0.01	0.01	5.8	0.04	0.12	0.01	0.01	7.48	0.19	0.04	0	0	0.05	0	0.01	0.05	0.01	0.13	0.08	0.02	0.82	0.12	0.03	0.01	0	0.01	0.01	0.01	0.03	0.01	0.01	0	0.01	0	0.01	0.01
		SID001001TP19.RAV688.F2	19	2015-09-26	100	0.14	1	18.29	0.07	51.11	0.04	0.04	0.06	0.02	3.81	0.04	0.17	0.04	0.04	5.34	2.83	0.58	1.45	0.03	0.04	0.57	5.95	0.47	1.92	0.32	0.34	0.02	0.39	0	0.32	0.46	0	0.38	0.04	0.47	0	0	0.01	0.02	0.02	0.97	0.33	0.26	0.87
		SID001001TP20.RAV688.A8	20	2015-09-27	100	62.5	0.18	2.94	0.03	0.05	0.02	0.02	0.8	20.16	0.02	12.73	0.04	0.11	0	0.02	0.03	0.05	0.07	0.02	0.01	0.01	0	0.01	0.02	0	0.01	0	0.03	0	0	0	0.01	0.02	0.01	0.01	0	0.01	0	0	0.01	0	0	0	0
		SID001001TP21.RAV688.H6	21	2015-09-28	100	0.11	1.57	45.44	0.04	43.65	0.1	0.02	0.05	0.07	1.69	0.06	0.17	0.01	0	1.89	0.15	0.01	0.06	0	0	0.01	0.02	0	0.09	0.03	0	4.56	0	0.01	0.01	0.02	0	0	0.01	0.01	0	0.01	0	0	0.02	0	0.01	0	0.05
		SID001001TPV1.RAV690.F5	V1	2015-09-07	100	7.18	0.11	0.07	0.07	83.51	0.11	0.22	5.06	0.05	0.02	0.59	0.02	0.1	0.01	0.1	0.01	0.79	0.36	0	0	0.11	0.11	0.05	0	0.14	0.01	0.11	0.22	0.01	0.03	0.01	0.02	0.02	0.03	0.03	0.01	0	0.06	0	0.07	0	0.02	0	0.04
		SID001001TPV2.RAV690.G1	V2	2015-09-29	100	3.91	2.39	28.15	0.04	48.9	0.08	0.02	0.17	0.07	0	4.53	0.03	0.53	0.01	0.03	1.61	0.53	0.1	0.25	0.01	0.2	0.3	0.01	0	0.1	0.03	0.01	0.69	0.04	1.03	5.35	0.03	0.03	0.01	0.06	0.04	0.08	0.01	0.02	0.04	0.05	0	0	0
001-003	TRT2	SID001003TP1.RAV687.D6	1	2015-09-10	100	0.09	0.11	0.38	0.27	36.44	0.04	0.56	0.02	0.01	0.03	4.57	0.01	0.12	53.78	0.02	0.7	0.01	0	0.23	0.02	0	0.01	0	0	0	1.51	0	0.02	0.67	0.01	0.07	0.26	0.01	0	0	0	0	0	0	0
		SID001003TP2.RAV687.H3	2	2015-09-11	100	0.09	0.16	10.04	0.05	36.11	0.06	0.06	0	0.03	0.02	0.84	0.01	0.01	52.01	0.01	0.09	0.01	0.02	0.04	0.04	0.07	0	0.01	0	0.01	0.02	0.01	0.04	0.01	0	0.02	0.02	0	0.01	0	0	0.02	0	0	0.01	0	0
		SID001003TP3.RAV687.A5	3	2015-09-12	100	0.1	0.28	5.35	0.02	67.96	0.02	0.09	0.02	0.02	0.02	0.05	0.05	0.32	0.01	0.02	0.01	0.23	0.02	0.05	0.1	0	0.07	24.7	0.07	0	0.02	0.02	0.01	0.13	0.01	0.05	0.01	0	0.01	0.01	0.01	0.01	0	0.01	0.01	0.02	0	0.01	0.01
		SID001003TP4.RAV686.F7	4	2015-09-13	100	0.05	0.1	1.37	0.01	25.79	0.07	0.04	0.03	0.01	0.01	0.7	54.78	0.01	16.53	0.01	0.15	0	0	0	0	0.25	0	0.01	0.04	0	0.01	0.01	0	0	0.02	0	0	0.01
		SID001003TP5.RAV686.G8	5	2015-09-14	100	0.17	0.17	13.57	0.03	42.79	0.03	0.06	0.04	0.03	0	2.76	0.03	0.1	39.4	0.01	0.52	0.01	0.01	0.03	0.03	0.01	0	0.01	0	0.01	0.01	0.02	0.11	0.03	0	0.01	0	0	0	0	0
		SID001003TP6.RAV686.H9	6	2015-09-15	100	0.25	0.42	2.72	0.09	49.28	0.12	0.15	0.03	0.02	0.04	3.58	0.04	0.03	42.61	0.01	0.26	0.01	0.03	0.06	0.02	0.01	0.01	0.01	0.01	0.03	0.01	0.01	0.01	0.02	0.01	0.01	0.01	0.01	0.02	0.01	0.01	0.01	0.01	0.01	0.01	0.01	0.01	0.01
		SID001003TP7.RAV686.A11	7	2015-09-16	100	0.11	0.16	1.53	1.67	42.93	2.38	0.06	0.01	0.01	0.12	1.2	0.01	0.04	48.2	0	0.24	0.01	0.01	0.05	0	0.02	0.01	0	0.01	0	0	0.01	0	0.96	0	0.14	0.05	0.01	0	0.01	0	0	0.01	0.01	0	0.01	0	0
		SID001003TP8.RAV686.B12	8	2015-09-17	100	0.12	0.12	0.7	0.02	20.59	0.03	0.03	0.04	0.04	54.61	0.24	0.01	0.02	23.14	0	0.02	0.01	0	0	0.02	0	0.01	0	0	0.09	0	0	0	0.04	0	0.01	0.04	0	0	0.01	0.01	0	0	0.01	0
		SID001003TP9.RAV687.G1	9	2015-09-18	100	0.1	0.14	21.52	40.61	11.25	5.09	0.55	0.05	0.02	0.1	0.14	0.01	0.05	8.68	0.04	0.07	0.01	0	0.03	0.01	0.01	0.01	0.01	0	0	0	0	0	0.01	0	0	0.02	0	0	0.01	0.02	0	0	11.43	0.02	0.01	0.01	0	0
		SID001003TP10.RAV687.H2	10	2015-09-19	100	0.11	0.21	0.77	29.17	33.63	12.03	9.11	0.03	0.02	0.27	0.4	0.01	0.11	10.88	0.25	0.12	0.03	0.03	0.03	0.85	0.01	0.01	0	0	0.01	0	0.01	0.01	0.05	0.02	0.01	0.02	0	0.01	0.73	0.02	0.02	0	0.01	0.66	0.01	0	0.11	0.01
		SID001003TP11.RAV687.E7	11	2015-09-20	100	0.08	0.14	0.58	0.02	43.14	0.01	0.05	0.02	0.04	0.03	4.24	0	0.19	49.34	0.03	0.65	0.01	0	0.01	0.04	0.01	0	0.01	0	0.01	0.51	0	0.03	0	0.58	0	0	0.01	0.06	0.01	0.01	0	0.01	0.01	0	0	0	0	0
		SID001003TP12.RAV687.F8	12	2015-09-21	100	0.05	58.82	0.85	0.04	0.03	0.02	0.05	31.08	0.02	0.03	0	0.02	8.45	0.02	0	0.04	0.01	0.02	0.05	0.09	0	0.02	0.05	0.02	0.03	0	0	0.02	0.01	0	0.02	0.01	0.01	0.01	0	0.01	0.01	0.01	0	0	0	0	0	0.02
		SID001003TP13.RAV687.G9	13	2015-09-22	100	0.08	50.58	1.71	0.03	0.06	0.01	0.07	29.11	0.02	0.01	0.02	16.89	0.01	0	0.01	0.14	0.2	0.02	0.07	0.19	0.01	0.04	0	0.12	0.04	0.07	0.04	0.02	0.02	0.02	0.09	0.05	0	0.01	0.01	0	0.03	0.01	0.01	0.04	0.01	0.01	0.01	0.01
		SID001003TP14.RAV687.H10	14	2015-09-23	100	0.05	50.92	1.56	0.03	0.08	0.02	0.03	31.57	0.01	0.01	0.03	15.48	0	0	0	0.02	0.01	0.06	0.01	0	0	0.01	0	0	0	0	0	0.02	0.01	0	0	0.01	0.02	0	0	0	0	0	0	0	0	0	0	0
		SID001003TP15.RAV687.A12	15	2015-09-24	100	13.64	16.16	12.63	4.04	15.15	3.54	3.03	4.55	2.53	0.51	1.52	2.53	1.52	2.02	1.01	0.51	0.51	0.51	0.51	1.52	1.52	1.01	0.51	0.51	0.51	0.51	0.51	0.51	0.51	0.51	0.51	0.51	0.51	0.51	0.51	1.01	0.51	1.52
		SID001003TP16.RAV688.F1	16	2015-09-25	100	0.16	0.23	0.14	33.44	25.41	9.28	1.35	0.05	0.03	1.24	1	0.01	0.11	11.84	0.01	0.19	0.46	0.05	2.18	8.28	0.2	0	0.03	0.02	0.04	0	0.37	0.09	0.01	0.19	0.02	0.55	0.01	0.07	0.01	0.19	0.01	0.01	0.14	0.1	0.37	0.03	0.01	0.14
		SID001003TP17.RAV688.G2	17	2015-09-26	100	0.11	0.15	46.75	0.04	38.13	0.02	0.1	0.02	0.03	0.56	0.01	0.2	12.11	0.02	0.31	0.08	0.02	0.11	0	0.11	0	0	0	0.01	0	0.02	0.02	0	0.04	0.03	0.02	0.77	0.01	0.02	0.05	0	0.01	0.01	0.05	0	0	0	0.01	0
		SID001003TP18.RAV688.H3	18	2015-09-27	100	0.07	0.09	13.81	0.14	56.33	0.03	0.02	0.02	0.01	0.02	2.1	0.06	0.3	21.49	0.02	0.44	0.02	0.02	0.03	0	0.14	0.01	0	0	0	4.45	0.01	0.04	0.19	0.01	0.01	0.01	0.01	0	0.01	0	0	0.01	0.01	0.01	0	0	0.01	0
		SID001003TP19.RAV687.E6	19	2015-09-28	100	0.14	12.22	3.49	0.04	0.05	0.02	0.02	68.73	0.01	0	0	15.05	0	0	0.02	0.01	0	0.05	0.01	0.01	0	0.01	0	0	0	0	0	0	0.02	0	0	0	0	0	0	0	0.01	0	0.01	0	0	0	0	0
		SID001003TP20.RAV687.F7	20	2015-09-29	100	0.07	26.12	13.84	0.02	0.05	0.01	0.11	47.41	0.02	0.02	0.01	0.03	12.11	0.01	0	0.01	0	0	0	0.02	0.01	0	0	0.01	0	0	0	0	0	0.01	0	0.02	0.02	0	0	0	0	0	0.03	0	0
		SID001003TP21.RAV688.G3	21	2015-09-30	100	0.11	0.28	10.27	0.04	42.81	0.04	0.05	0.05	0.01	1.64	0.03	0.09	43.07	0.01	0.43	0.02	0.02	0	0.04	0	0.01	0.16	0	0.01	0	0.7	0.05	0.01	0.01	0.01	0	0	0	0.01	0	0.01	0	0	0
		SID001003TPV1.RAV690.A11	V1	2015-09-07	100	0.36	0.25	2.41	15.9	26.77	3.79	6.7	0.03	0.05	0.08	0.06	0.03	0.06	13.37	0.21	0.02	0.04	0.02	24.54	0.02	0.04	0.14	0	0.08	0.04	0.01	0	0.01	0.02	0.02	0.01	0.01	0	0.02	0.24	0	0.01	0.01	0.39	3.29	0.02	0	0	0.01
		SID001003TPV2.RAV690.G9	V2	2015-10-01	100	2.25	2.61	0.42	0.18	43.11	0.1	0.04	0.44	0.03	0.14	2.43	0.06	0.43	46.42	0.1	0.27	0	0.03	0.01	0.02	0.09	0.01	0.01	0	0	0	0	0	0.4	0	0.06	0.18	0.01	0.01	0.06	0	0.01	0	0	0	0	0	0.01	0.01
001-004	TRT1	SID001004TP1.RAV683.D10	1	2015-09-10	100	33.33	0.12	15.56	0.03	0.03	17.66	0.02	0.24	0.02	0.23	0.01	0.01	0.1	0.04	16.72	0	15.62	0.04	0	0.01	0.01	0	0.01	0	0	0.01	0.02	0.01	0	0	0	0	0.03	0.02	0	0.01	0.01	0	0	0.04
		SID001004TP2.RAV683.C9	2	2015-09-11	100	76.43	0.17	0.91	0.08	0.04	2.96	0.02	0.03	0.01	18.89	0.02	0.04	0.16	0.01	0.01	0.01	0.02	0.07	0	0	0.01	0.01	0.02	0.01	0.01	0	0.02	0	0.01	0	0	0	0.01	0.01	0	0
		SID001004TP3.RAV683.B8	3	2015-09-12	100	97.06	0.15	2.05	0.02	0.02	0	0.05	0.1	0.04	0.01	0.02	0.15	0.01	0.03	0.01	0.01	0.02	0.01	0.05	0.01	0.01	0	0	0	0.01	0	0	0	0.01	0.02	0	0.01	0.01	0.01	0.02	0.01	0.01	0	0	0	0	0	0.01	0
		SID001004TP4.RAV683.A7	4	2015-09-13	100	59.12	0.18	39.84	0.03	0.04	0.01	0.02	0.32	0.02	0	0.03	0.02	0.07	0	0.03	0.02	0.01	0.04	0	0	0.04	0.02	0.03	0	0.01	0.02	0	0	0.01	0	0	0	0.01	0	0	0.01	0	0	0	0.02	0	0	0	0
		SID001004TP5.RAV683.H5	5	2015-09-14	100	91.14	0.24	7.56	0.04	0.04	0.07	0.01	0.11	0.02	0.01	0.03	0.08	0.23	0.01	0.01	0.01	0.01	0.03	0	0.01	0.1	0	0.02	0.02	0	0.01	0.01	0.01	0	0.01	0.01	0.02	0	0.01	0	0	0	0.01	0	0.01	0	0	0	0
		SID001004TP6.RAV683.G4	6	2015-09-15	100	20.1	33.34	34.72	0.07	0.22	0.13	0.01	0.63	0.43	9.09	0.05	0.48	0.01	0.05	0.01	0.1	0.05	0.1	0.11	0.02	0.02	0.03	0	0	0.02	0	0.01	0.01	0	0	0	0.01	0.07	0.01	0	0	0.01	0.02	0	0	0	0.01	0	0
		SID001004TP7.RAV683.F3	7	2015-09-16	100	52.18	0.17	38.13	0.01	0.03	0	0.05	0.32	0.04	0.01	0.01	0.06	0.16	0.01	5.48	0.01	0.3	0.7	0.02	0.01	0.59	0.01	0.39	0.16	0	0	0.01	0.24	0.05	0.01	0.07	0.13	0.01	0.02	0.02	0.11	0.05	0.01	0.01	0	0.07	0.01	0.01	0
		SID001004TP8.RAV683.E2	8	2015-09-17	100	66.24	0.12	2.08	0.04	0.04	0.01	0.03	0.07	0.03	0.01	0.02	0.09	12.84	0.01	0	18.2	0	0.03	0.01	0	0.01	0	0.01	0.01	0.01	0	0.01	0.01	0.01	0.01	0	0	0.01	0.02	0.01	0.01	0	0	0	0	0	0.01	0	0
		SID001004TP9.RAV683.D1	9	2015-09-18	100	84.11	0.17	0.31	0.05	0.04	13.15	0.03	0.11	0.04	0.02	0.02	0.07	0.2	0	0.13	0.01	0.24	0.29	0.01	0.01	0.15	0.02	0.3	0.08	0	0.21	0	0	0	0.01	0.05	0.02	0	0.02	0	0	0.01	0	0	0	0	0.01	0.01	0
		SID001004TP10.RAV683.C10	10	2015-09-19	100	54.85	0.21	40.78	0.1	0.05	0.05	0.01	0.21	0.03	0.03	0.01	0.02	0.22	0.17	0.01	0.08	0.21	0.02	0.01	0.13	0.11	0.07	0	0.02	0.02	0.1	0	0.04	0.01	0	0.01	0	0	0.03	0.02	0.02	2.26	0	0	0	0	0.01	0.02	0
		SID001004TP11.RAV683.A9	11	2015-09-20	100	20.1	0.09	0.06	0.01	0.02	0.01	0.03	0.01	0.01	67.03	0.01	0.03	0.01	0	0.14	0.03	0	11.25	0.09	0	0.01	0	0.01	0	1.02	0	0	0.01	0	0	0	0	0
		SID001004TP12.RAV683.B10	12	2015-09-21	100	97.29	0.42	0.18	0.1	0.07	0.08	0.25	0.02	0.03	0.02	0.05	0.07	0.29	0.01	0.08	0.01	0.32	0.08	0.01	0.01	0.37	0.02	0.01	0.01	0.01	0.04	0.02	0.01	0.01	0.02	0.01	0.01	0.01	0.01	0.02	0.01	0.01	0.03	0.01	0.01	0.01	0.01	0.01	0.01
		SID001004TP13.RAV683.C1	13	2015-09-22	100	75.69	0.13	21.93	0.02	0.05	0.01	0.04	0.24	0.01	0.01	0.05	0.13	0.52	0.01	0.04	0.01	0.15	0.34	0.01	0.01	0.29	0.02	0.01	0	0.01	0	0.02	0.01	0.01	0.01	0.08	0	0.01	0.01	0	0	0	0	0	0.01	0.01	0.04	0.01	0
		SID001004TP14.RAV683.D2	14	2015-09-23	100	96.92	0.15	0.3	0.01	0.04	0.01	0.06	0.03	0.03	0.02	0.06	0.2	0.02	0.18	0.01	0.45	0.62	0.02	0.03	0.08	0.01	0.24	0.01	0.06	0	0.02	0.25	0	0.03	0.01	0.01	0.01	0.01	0.02	0	0	0.05	0.01	0.01	0.01	0.01	0
		SID001004TP15.RAV683.E3	15	2015-09-24	100	97.28	0.14	0.22	0.01	0.03	0.02	0.04	0.05	0.05	0.01	0.01	0.08	0.26	0.02	0.06	0.01	0.16	0.25	0.02	0.03	0.17	0.01	0.17	0	0.03	0.01	0.19	0.22	0.01	0.01	0.01	0.03	0.01	0	0.08	0.01	0.04	0	0.01	0	0.01	0.04	0.02	0.07
		SID001004TP16.RAV683.F4	16	2015-09-25	100	57.93	0.06	40.59	0.04	0.01	0.01	0.01	0.33	0.01	0	0.02	0.04	0.17	0.01	0.04	0.12	0.1	0	0.01	0.12	0.04	0.05	0.02	0.02	0.01	0.02	0.01	0.01	0.01	0.01	0	0.01	0.03	0	0	0	0	0.01	0	0.01	0.02	0.01	0.01	0.01
		SID001004TP17.RAV683.G5	17	2015-09-26	100	93.98	0.18	2.64	1.48	0.02	0.01	0.05	0.06	0.02	0.01	0.04	0.05	0.2	0.03	0.15	0	0.11	0.28	0	0.03	0.09	0	0.15	0.05	0.01	0.01	0.15	0	0.01	0.01	0.03	0	0.01	0.02	0.01	0	0.01	0	0.01	0.01	0	0.01	0.01	0
		SID001004TP18.RAV683.H6	18	2015-09-27	100	61.6	0.26	0.15	16.98	0.04	0.03	0.26	0.06	0.02	0.03	0.04	14.32	0.23	0.01	0.72	0	2.64	1.31	0.01	0.14	0.03	0.21	0	0.1	0	0.01	0.19	0	0.05	0.04	0.01	0.02	0.01	0.01	0.02	0.01	0.01	0.01	0.04	0.02	0.02	0	0.01	0.04
		SID001004TP19.RAV683.A8	19	2015-09-28	100	23.43	0.15	27.28	0.02	0.02	0.02	0.02	0.14	0.01	47.48	0.02	0.01	0.07	0.01	0.05	0.01	0.05	0.02	0	1.02	0.01	0.01	0	0.01	0.01	0	0	0.01	0.01	0	0	0	0.01	0.09	0.01	0	0	0	0.01	0	0	0
		SID001004TP20.RAV683.B9	20	2015-09-29	100	95.84	0.23	2.18	0.11	0.08	0.06	0.06	0.03	0.04	0.02	0.04	0.07	0.29	0.1	0.02	0.14	0.15	0.01	0.02	0.13	0.01	0.04	0.03	0.01	0	0.01	0.09	0	0.03	0.01	0.01	0	0	0	0.01	0.01	0	0	0	0.01	0.01	0	0	0.01
		SID001004TP21.RAV683.H7	21	2015-09-30	100	97.08	0.08	0.55	0.03	0.02	0.01	0.05	0	0.02	0.01	0.02	0.03	0.18	0.01	0.12	0	0.17	0.34	0	0	0.24	0	0.13	0	0.08	0	0	0.2	0.02	0	0.03	0.11	0.01	0.02	0	0	0.02	0	0.01	0	0.03	0	0	0
		SID001004TPV1.RAV690.G5	V1	2015-09-09	100	84.56	10.29	0.09	0.07	0.92	0.11	0.04	1.23	0.83	0.03	0.31	0.04	0.44	0.03	0.01	0.03	0.02	0.02	0.11	0.01	0.08	0.1	0.07	0	0.01	0.14	0.01	0.01	0.01	0.01	0.01	0.25	0	0.01	0.04	0	0	0.01	0	0.01	0.01	0.01	0	0
		SID001004TPV2.RAV690.E9	V2	2015-10-03	100	31.68	0.13	39.59	0.15	0.12	0.07	0.04	0.27	0.02	0.01	0.01	0.01	0.03	0	27.78	0	0	0	0.02	0.01	0	0	0	0	0	0	0.01	0	0	0	0	0	0	0	0	0	0	0	0	0
001-005	REF	SID001005TP1.RAV685.A6	1	2015-09-10	100	68.97	6.69	12.08	9.05	0.01	0.49	0.01	0.41	0.55	0.03	1.25	0.02	0.03	0.02	0.01	0.01	0.07	0.01	0.13	0.03	0.01	0.01	0	0.02	0.01	0.02	0	0.01	0.01	0.01	0.01	0.01	0.01	0	0	0	0.01	0	0	0	0	0	0	0
		SID001005TP2.RAV685.B7	2	2015-09-11	100	44.35	1.38	38.46	0.03	0.03	0.03	1.12	0.08	0.01	14.1	0.03	0.19	0.01	0.02	0.02	0	0.03	0	0.02	0	0.03	0.01	0	0	0.01	0	0.01	0.01	0.01	0	0	0
		SID001005TP3.RAV685.C8	3	2015-09-12	100	54.02	1.61	23.88	0.53	0.01	0.06	0.11	1.14	0.37	0.01	14.6	0.05	0.21	0.01	0.06	0	0.31	0	1.37	0.1	0	0.25	0	0.26	0	0.3	0.1	0.01	0.02	0.06	0.01	0.03	0	0	0.13	0.06	0	0.02	0.03	0.06	0.01	0.02	0	0.12
		SID001005TP4.RAV685.D8	4	2015-09-13	100	62.59	4.8	13.93	0	0.01	0.02	0.06	1.28	0.39	0.04	15.18	0.03	0.1	0.01	0.08	0	0.17	0.01	0.54	0.04	0.01	0.24	0	0.07	0.11	0.03	0	0	0.02	0.01	0	0.1	0.02	0.01	0	0.03	0	0.03	0.01	0.01	0
		SID001005TP5.RAV685.E9	5	2015-09-14	100	53.53	2.94	29.38	0.02	0.04	0.02	0.13	0.95	0.17	0.01	10.75	0.05	0.21	0.02	0	0.44	0.03	0.15	0.08	0	0.36	0	0.23	0	0.02	0.11	0.13	0	0.01	0.03	0.02	0	0.02	0.01	0.02	0.01	0	0.01	0.01	0.03	0	0	0	0.01
		SID001005TP6.RAV685.F10	6	2015-09-15	100	48.36	16.2	13.04	0.03	0.06	1.02	1.79	0.87	0.64	8.35	0.02	0.12	0.01	0.87	0.01	1.25	0.09	4.81	0	0.04	0.03	0.41	0	0.57	0.01	0.5	0.14	0	0	0.09	0.03	0.06	0.01	0.02	0.01	0.09	0.11	0.03	0	0.04	0.02	0	0.02	0.01
		SID001005TP7.RAV685.G11	7	2015-09-16	100	41.15	11.57	32.27	0.01	0.05	0.04	0.2	0.92	0.07	0	11.81	0.03	0.2	0.02	0.05	0.21	0.04	0.2	0.01	0.06	0.02	0.21	0	0.13	0	0.24	0.07	0	0.11	0.03	0.04	0	0.02	0.01	0.04	0.02	0.02	0.01	0	0.01	0.02	0	0	0
		SID001005TP8.RAV686.D1	8	2015-09-17	100	61.39	7.91	6.42	0.03	0.03	0.02	0.17	1.51	0.79	0.02	16.19	0.03	0.14	0.01	0.08	0.36	0.16	0.15	0.03	0.02	2.11	0	0.33	0.28	0.5	0	0.26	0.01	0.11	0	0.37	0.01	0.08	0.01	0.01	0.07	0.01	0.02	0.09	0.05	0.04	0.01	0.06	0
		SID001005TP9.RAV686.E2	9	2015-09-18	100	60.84	4.38	5.35	0.08	0.05	0.02	0.04	1.5	16.66	0	10.13	0.01	0.06	0.01	0.02	0	0.07	0.02	0.08	0.01	0.01	0.01	0.21	0	0.01	0.06	0	0.05	0.05	0.01	0.01	0.02	0.01	0.02	0	0	0.01	0.01	0.02	0	0.03	0.01	0	0.02
		SID001005TP10.RAV686.F3	10	2015-09-19	100	41.01	5.57	41.95	0.09	0.06	0.01	0.07	0.69	3.28	0.01	6.38	0.07	0.09	0.02	0.02	0	0.04	0.02	0.05	0	0.03	0.02	0.16	0.04	0	0.05	0.08	0	0.01	0.02	0.01	0.01	0	0.01	0	0.01	0	0	0	0.01	0.04	0	0	0.01
		SID001005TP11.RAV686.G4	11	2015-09-20	100	42.61	5.18	40.41	0.03	0.06	0.03	0.01	0.8	4.19	0.01	6.11	0.02	0.1	0.04	0.09	0	0.03	0.01	0.03	0.01	0.02	0.03	0.01	0.02	0	0.01	0.02	0	0	0	0	0	0	0.01	0.02	0.01	0	0	0.01	0	0	0	0	0
		SID001005TP12.RAV686.H5	12	2015-09-21	100	60.85	6.8	15.27	0.02	0.06	0.03	0.05	1.01	1.39	13.12	0.06	0.26	0.03	0.21	0.16	0.01	0.05	0.07	0.01	0.1	0.02	0.09	0	0.07	0.03	0	0.04	0.01	0.01	0.01	0.02	0.01	0	0.02	0.01	0.03	0.01	0.01	0.01	0	0.01	0.01	0.02	0.01
		SID001005TP13.RAV685.E8	13	2015-09-22	100	56.65	7.81	9.54	0.02	0.04	0.14	1.27	6.47	0.02	15.52	0.03	0.22	0.02	0.53	0.01	0.39	0.1	0.05	0.06	0.02	0.34	0.3	0.05	0.18	0	0.01	0.03	0.02	0.01	0.02	0	0	0.01	0.01	0	0	0	0.01	0	0	0	0.01	0.01	0.02
		SID001005TP14.RAV685.F9	14	2015-09-23	100	48.09	5.93	24.41	0.02	0.07	0.05	0.09	1.15	7.41	11.33	0.05	0.25	0.04	0.06	0.01	0.13	0.06	0.03	0.01	0.07	0.17	0.01	0.14	0	0.04	0.1	0	0.01	0.02	0.03	0.03	0	0.02	0.01	0.03	0	0.01	0	0.01	0.01	0.02	0	0	0
		SID001005TP15.RAV685.G10	15	2015-09-24	100	51.84	7.74	18.81	0	0.03	0.02	0.27	1.26	3.25	13.83	0.05	0.24	0.01	0.01	0.22	0.03	0.14	0	0.06	0	1.05	0.08	0	0.14	0.14	0	0.09	0.04	0.04	0	0.01	0.17	0.01	0.02	0.01	0.01	0.01	0	0	0.11	0	0.06	0.02	0
		SID001005TP16.RAV685.H11	16	2015-09-25	100	15.22	13.04	11.59	2.9	10.87	2.17	6.52	2.17	7.97	2.9	0.72	0.72	0.72	0.72	1.45	4.35	0.72	0.72	1.45	0.72	2.17	0.72	5.8	2.17	0.72	0.72
		SID001005TP17.RAV686.E1	17	2015-09-26	100	40.06	3.26	41.74	0.01	0.04	0.03	0.03	0.97	2.23	10.84	0.05	0.22	0.01	0.08	0.01	0.03	0.02	0.02	0.01	0.04	0.05	0.01	0.01	0.01	0	0.07	0	0.01	0	0.02	0.01	0.02	0	0.01	0	0.03	0	0.02	0.01	0	0	0.01	0
		SID001005TP18.RAV686.F2	18	2015-09-27	100	38.42	5.42	33.49	0.03	0.07	0.07	0.03	0.9	6.62	0.01	13.77	0.06	0.38	0.01	0.04	0.03	0.07	0.01	0.01	0.06	0.01	0.2	0.01	0.07	0	0	0.02	0.02	0	0.03	0.02	0.01	0	0.01	0.02	0	0.01	0	0	0.01	0	0	0	0
		SID001005TP19.RAV686.G3	19	2015-09-28	100	30.3	4.71	43.53	0.02	0.07	0.03	0.04	0.66	12.15	0.01	6.45	0.05	0.26	0.03	0.04	0	0.1	0.39	0.02	0.01	0.04	0	0.5	0	0	0.23	0	0.03	0.07	0	0.01	0.03	0.03	0	0.01	0.01	0.01	0	0.01	0.02	0.01	0.01	0.02	0.02
		SID001005TP20.RAV686.H4	20	2015-09-29	100	10.32	2.87	31.11	0.03	0.04	1.82	0.05	0.26	1.07	48.9	2.67	0.03	0.05	0.02	0.02	0.05	0.05	0.1	0.03	0.02	0.07	0.07	0.07	0.03	0.03	0.02	0.02	0.01	0.01	0.09	0.01	0.01	0.02	0.01	0.01	0.01	0.01	0.01
		SID001005TP21.RAV686.A6	21	2015-09-30	100	59.58	11.22	13	0.03	0.14	0.06	0.08	0.66	7.12	6.25	0.07	0.13	0.02	0.18	0	0.06	0.07	0.16	0.05	0.01	0.31	0.01	0.09	0	0.17	0.07	0	0.04	0.02	0.02	0.01	0.01	0.02	0	0.01	0.01	0.03	0	0.01	0.14	0.02	0.01	0.01	0
		SID001005TPV1.RAV690.F4	V1	2015-09-09	100	81.39	15.23	0.07	0.03	0.01	0.02	0.01	0.4	0.19	0	2.14	0.02	0.02	0.01	0.01	0.06	0.01	0.09	0	0.03	0	0.03	0.02	0	0.01	0.02	0.03	0	0	0	0	0.01	0	0	0	0	0.03	0	0.01	0.01	0	0	0	0
		SID001005TPV2.RAV690.F9	V2	2015-10-02	100	5.76	0.35	8.54	0.06	0.03	73.38	0.02	0.06	0.7	0.02	0.83	0.02	0.03	0.01	9.69	0	0.03	0.01	0.13	0.01	0.01	0.04	0	0	0.02	0	0.04	0.01	0	0	0	0.01	0.01	0	0.02	0	0.01	0	0	0	0	0.05	0	0.01
001-006	TRT3	SID001006TP1.RAV687.E4	1	2015-09-12	100	0.05	0.18	29.8	0.06	0.06	0.16	40.89	0.01	0.02	0.01	0.01	0.03	1.16	0.01	0.55	5.51	4.69	6.66	0.16	0.54	0.78	0.08	1.39	0.46	2.96	0.01	0.01	0	0.09	0.09	0.98	0	0.11	0.09	0.23	1.06	0.2	0.22	0.13	0	0.05	0.05	0.04	0.01
		SID001006TP2.RAV687.D3	2	2015-09-13	100	0.08	0.1	67.32	0.06	0.04	0.05	27.44	0.01	0.02	0.01	0.02	0.94	0.05	0	0.11	0.9	0.41	0.09	0.84	0.05	0	0	0.06	0.51	0.1	0.02	0	0.11	0.04	0.03	0.04	0.02	0.02	0.01	0.05	0	0.04	0.01	0.01	0.02	0.06	0.01	0.01	0.01
		SID001006TP3.RAV686.E10	3	2015-09-14	100	0.13	0.06	28.27	32.33	0.04	0.64	37.58	0.04	0.04	0.01	0.03	0.01	0.16	0.02	0	0.01	0.16	0.03	0.03	0.12	0.01	0	0.01	0.01	0.01	0.07	0.01	0	0.02	0.01	0.01	0.01	0	0.01	0.01	0	0	0.01	0	0.01	0.01	0	0.01	0
		SID001006TP4.RAV686.C8	4	2015-09-15	100	0.15	0.1	25.72	2.73	0.01	0.06	51.37	0.01	0.01	0	0.02	4.55	0.01	1.76	0.6	8.66	0.83	0.14	0.22	0.29	0.11	0.33	0.21	0.57	0	0	0	0.06	0.06	0.12	0	0	0.02	0.03	0	0.15	0.02	0.02	0.12	0.02	0.48	0.08	0.01	0.03
		SID001006TP5.RAV686.B7	5	2015-09-16	100	0.11	0.11	24.09	0.03	0.08	0.07	25.73	0.03	0.02	0.01	0.03	7.96	0.01	0.59	2.36	5.25	3.86	0.1	20.75	0.42	0	0.17	0.78	0	0.08	1.3	0	0.01	0.05	0.02	0.17	0.06	0.05	0.01	0.03	0.22	0.89	0.03	0.09	3.91	0.04	0.03	0.13	0.02
		SID001006TP6.RAV687.E3	6	2015-09-17	100	0.09	0.15	17.49	0.05	0.03	0.09	18.33	0.02	0.04	0.01	0	0	4.63	0.02	0.7	0.01	7.37	9.37	17.28	1.21	7.99	0.94	0.13	2.55	0	1.05	1.53	0	0	0.01	0.3	0.44	1	0.12	0.81	0.02	0.02	2.15	0.69	0.06	0.63	0.41	0.18	0.02
		SID001006TP7.RAV686.E11	7	2015-09-18	100	0.06	0.11	75.99	0.01	0.04	0.05	0.73	0.03	0.02	0.02	0	0.05	0.54	0.02	0.13	0	1.63	1.65	1.28	0.22	2.22	0.28	0.06	0.34	0.01	0.04	1.39	0	0.11	0.05	0.1	0.05	0.1	0.01	0.15	0.04	0.03	0.15	11.78	0.04	0.01	0.03	0.02	0.03
		SID001006TP8.RAV686.D10	8	2015-09-19	100	0.07	0.1	82.34	0.03	0.18	0.02	0.21	0.02	0.01	0	0.06	0.03	0.89	0.04	0.11	0.26	0.5	0.46	0.07	1.65	0.04	0	0.02	0	0.1	0	0.02	0.04	0.01	0.02	0.01	0.01	0.03	0	0.07	12.41	0.01	0	0.01	0.01	0.01	0.02	0.01	0.01
		SID001006TP9.RAV686.F10	9	2015-09-20	100	0.09	0.16	7.75	1.51	0.08	13.83	6.59	0.01	0.02	0.01	0.02	0	1.77	0.01	0.27	0	0.5	0.5	46.55	0.06	19.8	0.02	0.01	0.02	0.06	0	0.06	0	0.01	0.01	0	0	0.01	0.04	0.02	0.04	0.05	0	0.03	0.01	0.02	0	0.01	0.02
		SID001006TP10.RAV686.D9	10	2015-09-21	100	0.11	0.13	4.23	65.01	0.03	16.06	0.05	0.01	0.02	0.03	0	5.11	0.01	1.87	0.14	0.25	6.51	0.07	0.02	0.04	0.01	0.01	0.01	0.01	0	0.01	0.01	0	0	0	0	0	0.01	0.11	0.01	0	0.01	0.01	0.03	0.01	0.01	0	0	0.01
		SID001006TP11.RAV687.C2	11	2015-09-22	100	0.06	0.19	14.84	0.04	0.07	0.12	2.62	0.01	0.03	0.01	0.01	0.02	3.82	0.03	0.74	1.86	2.1	32.59	0.12	38.16	0.09	0.01	0.1	0.57	0	0.01	0.14	0.01	0	0	0.01	0.03	0.03	0.01	0.03	0.03	0.01	0.68	0.15	0.01	0.21	0	0.12	0.01
		SID001006TP12.RAV687.B1	12	2015-09-23	100	0.09	0.2	33.89	0.05	0.11	2.32	50.46	0.03	0.04	0.01	0.04	1.55	0.01	2.08	0.01	0.46	1	3.75	0.01	1.26	1.42	0.09	0	0.01	0.23	0	0.03	0.27	0.01	0.01	0	0	0.02	0.02	0.03	0	0.01	0.02	0.01	0.1	0.02	0	0.06	0.01
		SID001006TP13.RAV686.B8	13	2015-09-24	100	0.18	0.14	47.11	1.56	0.06	2.11	37.21	0.05	0.05	0.02	0.02	0.02	0.83	0.02	3.42	0.01	0.34	4.54	0.28	0.04	0.03	0.36	0.31	0.01	0.06	0.13	0.05	0.29	0	0.01	0	0.02	0	0.01	0.02	0	0.01	0.01	0.1	0	0.04	0.02	0.01	0.17
		SID001006TP14.RAV686.C9	14	2015-09-25	100	0.15	0.17	56.99	2.05	0.14	0.74	23.15	0.01	0.02	0.04	0.01	0.01	1.33	0.03	1.33	0	1.41	5.31	1.49	0.01	0.1	1.77	0.65	0.02	0.11	0.35	0.15	1.25	0.01	0	0	0	0.01	0.01	0.05	0.02	0.07	0.01	0.05	0.03	0.03	0.25	0.01	0.01
		SID001006TP15.RAV687.C1	15	2015-09-26	100	0.07	0.18	79.77	0.44	0.07	0.09	10.18	0.02	0.01	0.01	0.01	0.04	2.91	0.01	0.08	0.01	0.12	2.05	0.25	0.01	0.22	2.1	0.14	0.03	0.06	0	0.03	0.09	0	0.01	0.01	0.02	0.01	0.03	0.06	0.13	0.01	0.03	0.03	0.01	0.21	0.01	0.02	0
		SID001006TP16.RAV686.E9	16	2015-09-27	100	0.08	0.16	54.08	0.05	0.08	0.28	8.58	0.02	0.04	0.01	0.04	3.76	0	0.39	6.53	2.74	10.83	0.37	1.06	0.67	0.06	2.52	0	0.69	1.77	0.11	0.03	0.49	0.05	0.2	0.02	0	1.56	0.63	0.09	0.22	0.05	0.01	0.21	0.06	0.22	0.35	0.03	0.13
		SID001006TP17.RAV686.D8	17	2015-09-28	100	0.12	0.16	50.19	0.01	0.1	4.64	43.6	0.03	0.02	0.01	0.02	0.02	0.31	0.02	0.25	0.04	0.11	0.06	0.02	0.09	0.01	0.01	0.01	0.01	0	0.01	0.02	0	0.01	0	0.01	0.01	0	0.01	0	0.01	0	0.01	0	0	0
		SID001006TP18.RAV686.F11	18	2015-09-29	100	0.27	0.17	30.75	0.08	0.07	0.29	59.75	0.01	0.01	0.01	0.03	0.03	3.07	0.01	0.12	0.58	0.81	0.37	0.51	0.35	0.17	0	0.02	0.14	0	0.02	0.62	0.01	0.01	0.29	0.03	0.06	0.03	0.1	0.26	0.03	0.03	0.02	0.06	0.13	0.01	0.05	0.01	0.03
		SID001006TP19.RAV686.C7	19	2015-09-30	100	0.12	0.23	47.94	0.01	0.1	0.12	47.86	0.04	0.05	0.01	0.02	0.02	2.31	0.01	0.04	0.47	0.18	0.04	0.12	0.06	0.01	0.01	0.01	0.03	0.03	0	0.01	0.01	0	0.01	0	0.01	0.01	0	0.04	0	0.01	0	0	0	0.01	0	0.01	0
		SID001006TP20.RAV686.A7	20	2015-10-01	100	0.16	0.18	49.44	0.15	0.16	0.06	42.32	0.05	0.02	0	0.01	0.03	1.47	0.04	0.09	0	0.89	1.25	1.26	0.05	0.28	0.22	0.01	0.02	0.23	0.04	0.8	0	0.02	0.02	0.1	0.02	0.05	0.08	0	0.1	0.01	0.04	0.1	0.01	0.01	0.01	0.04	0.01
		SID001006TP21.RAV687.F4	21	2015-10-02	100	0.04	40.77	47.03	4.07	0.02	1.68	0.03	0.01	0.01	0.01	0	0.01	0.68	0.01	2.82	0.67	0.82	0.12	0.09	0.01	0.16	0	0.02	0.1	0.01	0.06	0.37	0.03	0	0.02	0.03	0.04	0.02	0	0.01	0.03	0.01	0.01	0.01	0.02	0	0.01	0.04	0.01
		SID001006TP22.RAV686.H6	22	2015-10-03	100	0.18	0.13	8.37	0.09	0.11	0.21	61.16	0.06	0.02	0.01	0.02	0.11	1.41	0.03	1.03	0.01	5.23	5.19	5.44	0.19	0.72	0.85	0.01	0.13	1.63	0.01	0.27	3.55	0	0	0	0.1	0.11	0.67	0	0.16	0.06	0.14	0.01	1.19	0.28	0.29	0.18	0.04
		SID001006TP23.RAV687.D2	23	2015-10-04	100	0.09	0.1	46.27	22.88	0.07	0.01	27.96	0	0.02	0.01	0.04	1.48	0.01	0.01	0.01	0.15	0.18	0.18	0.11	0.04	0.03	0	0	0.04	0.01	0	0.02	0.14	0	0	0.01	0.02	0	0.01	0.01	0.02	0.02	0	0.01	0.01	0	0.01	0	0
		SID001006TPV1.RAV690.F3	V1	2015-09-09	100	2.36	0.32	6.12	0.04	2.79	5.55	57.44	0.03	0.06	0.01	0.43	0.11	4.75	0	0.62	0.01	0.53	4.92	0.69	0.23	7.6	0.41	0.03	0.26	0.01	0.21	0.59	0	0.71	0	0.02	0.05	0.32	0.08	0.06	0.06	0.01	0.19	1.02	0.01	0.19	0.02	0	0.57
		SID001006TPV2.RAV690.B3	V2	2015-10-04	100	0.47	1.2	40.02	50.51	0.55	2.08	3.97	0.01	0.08	0.09	0	0.13	0.02	0.14	0	0.13	0.08	0.09	0	0.02	0.03	0.02	0.02	0	0.02	0	0	0.01	0.1	0.06	0.01	0	0	0.01	0.02	0	0	0.01	0.01	0.02	0	0	0	0
001-007	TRT2	SID001007TP1.RAV683.B7	1	2015-09-13	100	56.34	21.59	4.23	0.05	0.38	7.3	0.08	0.54	1.47	5.23	0.02	0.26	0.01	0.45	0.01	0.9	0.03	0.3	0.1	0.03	0.07	0.04	0.01	0.01	0	0.04	0	0.03	0	0	0.04	0.23	0.01	0.01	0.01	0	0	0.05	0	0	0	0	0	0
		SID001007TP2.RAV683.G2	2	2015-09-14	100	43.4	25.93	9.52	0.07	0.39	1.48	0.04	1.25	6.27	10.44	0.05	0.52	0.02	0.13	0	0.09	0.03	0.11	0.02	0.04	0.02	0.02	0.01	0.01	0.02	0.01	0	0	0.01	0.01	0.04	0.01	0.02	0.01	0	0	0	0	0	0	0.01	0	0.02	0
		SID001007TP3.RAV683.D8	3	2015-09-15	100	46.2	29.03	2.05	0.09	0.14	0.94	0.03	1.01	6.63	0.01	12.03	0.06	1.22	0	0.27	0.01	0.03	0	0.02	0.06	0	0	0.02	0.01	0	0.01	0	0	0.03	0	0	0	0.02	0.01	0.01	0.01	0	0
		SID001007TP4.RAV684.H7	4	2015-09-16	100	20.73	40.38	0.08	0.07	0.75	0.3	5.29	0.85	14.68	0.07	11.75	0.04	0.79	0.03	0.11	0	0.22	0.05	0.08	0.59	0.05	0.02	0.02	0.13	0	0.01	0.07	0.03	0.37	0.01	0.46	0.03	0.02	0.07	0.04	0.01	0.25	0.13	0.18	0.03	0	0.06	0.11	0.05
		SID001007TP5.RAV683.A6	5	2015-09-17	100	9.22	65.41	3.34	0.07	0.27	0.66	0.31	0.38	1.06	0.02	17.56	0.03	0.82	0	0.61	0.01	0.01	0.01	0	0	0.05	0.01	0	0	0	0	0	0.01	0.02	0	0.02	0	0.02	0	0.01	0.01	0	0	0.01	0	0	0	0.01	0
		SID001007TP6.RAV683.F1	6	2015-09-18	100	16.41	51.92	12.15	0.03	0.67	0.2	0.04	0.58	2.92	13.35	0.07	0.98	0.26	0.01	0.02	0.01	0.03	0.02	0.08	0	0.01	0.01	0.01	0.01	0	0.01	0.01	0.01	0.09	0.02	0.02	0	0.01	0.01	0	0.01	0	0	0	0	0	0	0.01
		SID001007TP7.RAV683.C7	7	2015-09-19	100	20.5	47.23	0.13	2.14	1.24	0.42	0.22	0.65	11.84	0.01	13.53	0.03	0.99	0	0.08	0.01	0.12	0.39	0.01	0.16	0.04	0.03	0.03	0.01	0.01	0.01	0	0	0.02	0.01	0	0	0.01	0	0.01	0	0	0	0.05	0.01	0	0	0	0.01
		SID001007TP8.RAV684.A9	8	2015-09-20	100	20.29	68.22	0.04	0.07	0.48	0.01	0.02	0.39	1.83	0	7.32	0.02	1.06	0	0.02	0.01	0.02	0.02	0.03	0.03	0	0	0	0	0	0	0	0.02	0	0	0.01	0	0.01	0	0	0	0.01	0.01	0	0
		SID001007TP9.RAV683.H4	9	2015-09-21	100	96.46	0.1	1	0.01	0.01	1.94	0.06	0.01	0.01	0.01	0.08	0.08	0	0.01	0.01	0.01	0.04	0	0.06	0	0.01	0.01	0	0	0	0	0.01	0	0	0	0	0.01	0	0.01	0	0
		SID001007TP10.RAV683.E10	10	2015-09-22	100	30.28	49.06	1.18	0.05	0.27	0.01	0.03	1.04	0.35	0	16.4	0.06	1.02	0.01	0.02	0	0	0.01	0	0.06	0.01	0.01	0.01	0	0	0.02	0.01	0.01	0	0	0.02	0.01	0.01	0	0	0	0.01
		SID001007TP11.RAV683.B6	11	2015-09-23	100	56.3	21.74	1.03	0.04	1.87	0.03	0.03	1.33	0.2	0.02	16.1	0.07	0.96	0	0	0.01	0	0	0.12	0	0.01	0	0	0.04	0	0	0	0.01	0	0	0	0	0.01	0	0	0	0	0.01	0.01	0.01	0
		SID001007TP12.RAV683.F11	12	2015-09-24	100	68.43	13.78	0.32	0.03	1.47	0.01	0.01	1.41	0.73	0.01	12.88	0.04	0.68	0	0	0.02	0.01	0.06	0	0.01	0	0.02	0	0.01	0	0	0.02	0.01	0.01	0
		SID001007TP13.RAV683.G3	13	2015-09-25	100	37.53	25.86	19.31	0.01	0.34	0.02	0.02	1.39	0.28	13.89	0.03	0.75	0.01	0.06	0.03	0.04	0.05	0.03	0.11	0.01	0.02	0.02	0	0	0	0.01	0.01	0.01	0.01	0.02	0	0.01	0	0.01	0.01	0.02	0	0	0.02	0	0.03	0.01	0.02	0.01
		SID001007TP14.RAV683.D9	14	2015-09-26	100	37.07	36.43	6.05	0.07	1.73	0.03	0.04	1.24	0.2	0.01	15.45	0.04	1.25	0	0.08	0.01	0.01	0.01	0	0.08	0	0.01	0.01	0.01	0	0.04	0.01	0.01	0	0	0.01	0.01	0.01	0	0.03	0.01	0	0.01	0	0
		SID001007TP15.RAV683.A5	15	2015-09-27	100	15.73	61.28	0.09	0.14	0.32	0.02	0.15	0.5	3.04	0.02	15.13	0.05	1.86	0.04	0	0.14	0.04	0.02	0.33	0	0.05	0.01	0.01	0.05	0	0.02	0.01	0.31	0.01	0.05	0.01	0.03	0.04	0.02	0.02	0.06	0.01	0	0.01	0.02	0.02	0.02	0.07	0.01
		SID001007TP16.RAV684.C1	16	2015-09-28	100	39.74	40.68	0.16	0.39	0.47	0.02	0.15	1.14	0.55	0.01	8.73	0.04	1.02	0.05	0.01	0.41	0.18	0.14	0	1.38	0.01	0.13	0	0.09	0.01	0.01	0.18	0.1	1.35	0.07	0.02	0	0.49	0.01	0.05	0.1	0.05	0.27	0.24	0.02	0.02	0.05	0.14	0
		SID001007TP17.RAV683.F2	17	2015-09-29	100	58.12	25.19	0.22	0.18	0.33	0.06	0.05	1.21	0.75	10.01	0.05	0.57	0	0.03	0.01	0.19	0.07	0.05	0.03	0.55	0.01	0.08	0	0.01	0.08	0.07	0.08	0.7	0.03	0	0.25	0	0.04	0.04	0.05	0.12	0.11	0.01	0.01	0.04	0.06	0.01	0	0.06
		SID001007TP18.RAV683.C8	18	2015-09-30	100	43.31	22.05	15.76	0.06	0.79	0.03	0.04	1.15	0.65	0.02	15.07	0.03	0.32	0.01	0.05	0	0.02	0.01	0	0.16	0.01	0.02	0.01	0.01	0.11	0.01	0	0.03	0.03	0.02	0	0	0.01	0.03	0	0.01	0.02	0.01	0	0	0.01	0.02	0	0
		SID001007TP19.RAV683.H3	19	2015-10-01	100	53.86	21.62	3.31	0.04	1.77	0.01	0.02	1.95	0.24	0.01	15.69	0.03	0.65	0.01	0.01	0	0.04	0.03	0.02	0.13	0.01	0	0	0.02	0.02	0.16	0.01	0.07	0	0.01	0.02	0	0	0.02	0.02	0	0	0	0	0.02	0.01	0	0	0
		SID001007TP20.RAV684.D2	20	2015-10-02	100	47.75	31.4	0.37	0.02	1.13	0.02	0.03	1.19	2.58	0	14.11	0.03	0.77	0.01	0.29	0	0.01	0.02	0	0.07	0	0.01	0.01	0.01	0.01	0.01	0.04	0	0	0	0.01	0	0	0	0.01	0	0	0	0	0.01	0	0	0.01	0
		SID001007TP21.RAV683.E1	21	2015-10-03	100	42.59	11.35	21.67	0.03	1.07	0.02	0.14	1.92	0.2	0	18.31	0.07	0.85	0.21	0	0.06	0.17	0.05	0	0.26	0.02	0.11	0.04	0	0.04	0.02	0.06	0.03	0	0.01	0.01	0.09	0.11	0.02	0	0.01	0.04	0.03	0	0.02	0.06	0.01	0.02	0.01
		SID001007TPV1.RAV690.H6	V1	2015-09-10	100	62.75	25.09	0.18	0.14	2.65	0.35	0.07	2.78	1.91	0.03	1.17	0.06	0.85	0.01	0.05	0.08	0.03	0.02	0.18	0.01	0.12	0.14	0.17	0	0.34	0.01	0	0.01	0.55	0.01	0	0.03	0.02	0.01	0.03	0.02	0	0.03	0.02	0	0	0	0	0
		SID001007TPV2.RAV690.C4	V2	2015-10-03	100	54.98	0.92	30.03	0.76	2.07	0.67	0.22	0.96	0.03	0.02	8.63	0.04	0.12	0.01	0.05	0	0.04	0.06	0.02	0.08	0.01	0.01	0.03	0	0.02	0.01	0	0.05	0.01	0	0	0.01	0	0	0.01	0	0.01	0.02	0	0.01	0.01	0	0.01	0.01
001-008	TRT1	SID001008TP1.RAV687.C10	1	2015-09-12	100	0.07	0.19	85.37	0.34	0.1	1.8	7.19	0.03	0.02	0.01	0.01	0.09	0.31	0.03	0.66	0.02	1.13	1.2	0.01	0.09	0.02	0.19	0	0.01	0.21	0.01	0.01	0.34	0.03	0.01	0	0.03	0.05	0	0	0.01	0.02	0.03	0.26	0.01	0.01	0.02	0.01	0.01
		SID001008TP2.RAV687.D11	2	2015-09-13	100	0.06	0.14	1.27	0.03	0.04	0.09	49.41	0.02	0.01	0.01	0.11	0.93	0.01	0.03	0.01	17.56	2.46	0.34	0.15	0.41	1.69	0.03	7.37	0.09	10.47	0	1.75	0.08	0.02	0.53	2.67	0.3	0.08	0.06	0	0.17	0.06	0.01	0.01	0.2	0.01	0.7	0	0
		SID001008TP3.RAV688.A1	3	2015-09-14	100	0.06	0.11	0.07	0.15	0.1	0.03	53.74	0.03	0.01	0.02	0.01	0.16	1.54	0.02	0.37	0	20.09	2.37	0.5	0.48	0.69	2.45	0.1	4.27	0	0.08	4.98	0.1	0.21	0.01	0.19	0.4	0.05	0.47	1.68	0.32	0.04	0.04	0.04	0.33	0.29	0.58	0.04	0.53
		SID001008TP4.RAV688.B2	4	2015-09-15	100	0.14	0.31	31.7	39.95	0.21	0.07	23.35	0.04	0.01	0	0.02	0.02	0.09	0.04	0.1	0.03	1.03	0.18	0.08	0	0.01	0.02	0.25	0.01	0.14	0.01	0.02	0.22	1.33	0.01	0	0.07	0.02	0.03	0.08	0.02	0	0.01	0.01	0.01	0.08	0	0.01	0
		SID001008TP5.RAV688.C3	5	2015-09-16	100	0.12	0.36	1.04	4.22	0.24	0.08	69.04	0.07	0.02	0.02	0.23	0.6	0.04	0.17	0.01	7.69	3.97	0.67	0.15	0.07	1.31	0.05	1.91	0	0.09	1.36	0.06	0.78	0.78	0	0.69	1.61	0.15	0.05	0.03	0	0.26	0.13	0.71	0.02	0.22	0.01	0.22	0.26
		SID001008TP6.RAV687.H5	6	2015-09-17	100	0.14	0.1	1.15	0.04	0.1	0.06	30.22	0.02	0.01	0.01	0.01	0.05	0.94	0.04	0.48	0.02	18.22	3.59	6.15	0.1	1.34	1.96	0.14	6.5	1.54	5.1	0.94	8.94	0.11	0.4	3.2	0.85	0.08	0.39	1.33	1.34	0	0.03	1.74	1.01	0.01	0.01	0.15	0.01
		SID001008TP7.RAV687.A7	7	2015-09-18	100	0.24	0.17	1.33	0.05	0.19	0.08	54.69	0.03	0.05	0.01	0.03	0.36	0.86	0.05	0.26	0.02	20.38	1.16	0.28	0.01	0.22	0.26	0.63	0	0.12	2.99	0.08	4.68	0	0.01	3	0.74	0.02	0.27	1.72	1.67	0.05	0.04	0	0.23	1.17	0.16	0.02	0.17
		SID001008TP8.RAV687.B8	8	2015-09-19	100	0.2	0.17	81.56	0.01	0.05	0.31	10.42	0.07	0.05	0.03	0.01	0.05	0.38	0.03	1.27	0.01	1.44	0.42	0.01	0.01	0.09	0.01	0.11	0.01	0.02	0.11	0.01	0.33	0	2.52	0	0.05	0.01	0.01	0	0	0	0.01	0.01	0.01	0.01	0	0.1	0.01
		SID001008TP9.RAV687.C9	9	2015-09-20	100	0.18	0.2	19.94	0.04	0.18	0.11	41.51	0.04	0.01	0.06	0.03	0.17	0.86	0.03	1.02	0.02	12.94	2.93	1.44	0.22	0.3	0.92	0.01	0.07	5.92	0.01	0	0.08	5.1	0.02	0	0.07	0.58	0.78	0.05	0.16	0.98	0.18	0.02	0.02	0.04	0.36	0.13	0.05
		SID001008TP10.RAV687.D10	10	2015-09-21	100	0.09	0.11	0.54	0.01	0.07	0.04	45.06	0.02	0.02	0	0.01	0.17	1.68	0.01	2.08	20.75	5.38	1.92	0.28	0.76	1.02	0.12	6.7	0.27	3.71	0.22	1.84	0.53	1.88	0.45	0.04	0.05	0.01	0.51	0.65	0.02	0.04	0.49	0.9	0	0.01	0	0.88	0.21
		SID001008TP11.RAV687.E11	11	2015-09-22	100	0.1	0.17	24.01	0.02	0.06	0.11	59.27	0.04	0.03	0	0.01	0.18	1.59	0	0.08	0	5.51	0.62	0.04	0.45	0.11	0.41	0.04	3.08	0.01	2.35	0.01	0.01	0.25	0.08	0.08	0	0.01	0	0.02	0.02	0.04	0.05	0	0.03	0.01	0.6	0.02	0
		SID001008TP12.RAV688.B1	12	2015-09-23	100	0.12	0.29	0.26	0.09	0.17	0.02	51.57	0.08	0.02	0.01	0.02	0.15	0.67	0.03	0.02	0.02	21.94	0.99	2.11	0.01	0.17	0.32	1.47	0.05	3.96	0	0.17	6.62	0	2.46	0.44	0.07	0.25	1.94	0.87	0.05	0.02	0	0.37	0.59	0.03	0.02	0.37	0.01
		SID001008TP13.RAV688.C2	13	2015-09-24	100	0.16	0.27	0.2	0.08	0.19	0.11	35.03	0.04	0.03	0.01	0.03	0.09	1.2	0.04	0.75	0.03	22.67	5.53	2.21	0	0.71	0.39	3.36	0.21	7.53	0.01	0.29	3.95	0.13	0.04	0.02	0	0.92	2.02	0.01	0.55	3.37	0	0.71	0.1	0.4	0.14	0.61	1.01
		SID001008TP14.RAV688.D3	14	2015-09-25	100	0.12	0.15	84.61	0.02	0.07	0.02	6.13	0.03	0	0.01	0.09	0.27	0.01	0.11	0.01	2.14	1.57	0.01	0.15	0.23	0.53	0	1.02	0	0.05	0.26	0	0	1.21	0.02	0.01	0.03	0.28	0	0.01	0.01	0	0.02	0.09	0.01	0.14	0	0.06	0.01
		SID001008TP15.RAV687.A6	15	2015-09-26	100	0.16	0.73	20.78	0.05	60.26	0.07	0.02	0.06	0.02	6.75	0.02	0.05	0.03	0.01	10.71	0.02	0.01	0.03	0	0	0	0.01	0.15	0.02	0.01	0	0.01	0.01	0	0.01	0	0.01	0.02	0.01
		SID001008TP16.RAV687.B7	16	2015-09-27	100	0.11	0.58	11.29	0.04	67.01	0.16	0.02	0.04	0.02	5.81	0.04	0.05	0.01	0.01	14.18	0.22	0.03	0	0.04	0.01	0.01	0.02	0.02	0.02	0	0.07	0.01	0.01	0.01	0.01	0	0	0	0.01	0.01	0.01	0.01	0	0.01	0.01	0	0	0.01	0
		SID001008TP17.RAV687.C8	17	2015-09-28	100	0.09	0.19	3.96	46.95	13.25	29.29	0.04	0.02	0.01	0.02	0.51	0.01	0.04	0.01	0.02	5.24	0.18	0.02	0.02	0.01	0	0.01	0.01	0.02	0.02	0	0	0.01	0	0.01	0	0	0	0.01	0.01	0.01	0	0	0.01	0.01	0	0	0.01	0
		SID001008TP18.RAV687.D9	18	2015-09-29	100	0.09	1.01	38.94	2.52	37.98	1.76	0.03	0.03	0.01	0.01	5.54	0.01	0.08	0	0.01	10.33	0.57	0.02	0	0.05	0.05	0.1	0	0.09	0.08	0.34	0	0.12	0.02	0.01	0	0	0.03	0	0.01	0.01	0.01	0.03	0.01	0.01	0.02	0.03	0	0
		SID001008TP19.RAV687.E10	19	2015-09-30	100	0.16	0.25	10.45	22.65	49.56	1.26	0.35	0.08	0.02	0	5.48	0.02	0.04	0.01	9.28	0.1	0.04	0	0.03	0.02	0.01	0.01	0.03	0.01	0.04	0.01	0.01	0	0.01	0.01	0.01	0	0.01	0	0.01	0	0	0.01	0.01	0	0	0.01	0	0.01
		SID001008TP20.RAV687.F11	20	2015-10-01	100	0.07	0.12	6.56	52.83	21.81	15.01	0.09	0.02	0	0.01	1.91	0	0.02	0	0.04	0.74	0.27	0.07	0	0	0.01	0.02	0.01	0.28	0	0.01	0	0	0	0	0	0	0.01	0	0	0	0.02	0	0	0
		SID001008TP21.RAV688.C1	21	2015-10-02	100	0.19	0.45	1.33	0.08	0.4	0.11	72.81	0.13	0.05	0.02	0.07	0.24	0.51	0.05	0.04	0.02	7.78	0.89	0.06	0.01	0.26	0.09	1.01	0.02	3.07	0.07	4.8	0.02	0.01	0.38	0.04	0.11	0.96	1.51	0.04	0.02	0.15	0.58	0.02	0.03	0.03	0.93	0.02	0.25
		SID001008TPV1.RAV690.G7	V1	2015-09-11	100	27.35	21.69	0.32	0.97	1.7	0.71	11.78	2.24	1.7	0.09	0.55	1.56	4.59	0.02	0.29	0.06	1.98	8.05	0.13	0.15	1.37	0.87	1.11	0.2	2.16	0.29	0.09	0.76	0	1.51	0.35	0.01	0.41	0.01	0.95	0.27	0.03	0.21	0.01	0.03	0	0.09	0.15	0.92
		SID001008TPV2.RAV690.C6	V2	2015-10-04	100	0.53	0.16	0.09	30.5	0.63	33.87	1.14	0.01	0.04	22.64	0.03	0	0.02	0.02	0.11	0.01	3.51	0.05	0.05	0.01	0.01	0.01	0.02	0	0.01	0	0	0	0.05	5.91	0	0	0.32	0	0	0	0.17	0	0	0	0	0.01	0	0
001-009	REF	SID001009TP1.RAV686.G11	1	2015-09-12	100	0.08	87.07	9.2	0.28	0.1	0.03	0.05	0.01	0.01	0.02	0.01	0.03	0.27	0.02	0.01	0	0.71	0.85	0.14	0.19	0.03	0.16	0.01	0.02	0.06	0.09	0.16	0.01	0.01	0.02	0.03	0.06	0.01	0	0.04	0.01	0.02	0	0.03	0.01	0.01	0.06	0.01	0.01
		SID001009TP2.RAV687.D1	2	2015-09-13	100	0.09	40.16	50.86	1.03	0.02	0.05	0.02	0.03	0.04	0.01	0.01	0.02	1.07	0.01	0.49	0.61	3.4	0.1	0.13	0.45	0.07	0.12	0.04	0.13	0	0.01	0.01	0.01	0.03	0.05	0.01	0.04	0.02	0.24	0.02	0.05	0	0.01	0.24	0.01	0.01	0	0.01	0
		SID001009TP3.RAV687.E2	3	2015-09-14	100	0.1	72.06	15.68	0.22	0.02	0.03	0.13	0.01	0.03	0.01	0.03	1.43	0.01	0.1	0.01	2.86	1.8	0.27	0.14	0.01	1.32	0.05	0.74	0.01	0.01	0.1	1.38	0.01	0	0.06	0.35	0.01	0.18	0.01	0.13	0.11	0.08	0.02	0.13	0.02	0.01	0.01	0.07	0
		SID001009TP4.RAV687.F3	4	2015-09-15	100	0.06	47.89	47.05	1.47	0.03	0.13	0.05	0.01	0.02	0.01	0.01	0.04	0.66	0.01	0.04	0.01	0.55	0.71	0.18	0.11	0.01	0.12	0.01	0.12	0	0.06	0.2	0	0	0	0	0.03	0.04	0.07	0.03	0.01	0.01	0.02	0.01	0.01	0.03	0	0.01	0.01
		SID001009TP5.RAV687.G4	5	2015-09-16	100	0.06	52.42	25.58	10.79	0.08	0.28	6.11	0.01	0.01	0.01	0.01	0.29	0.02	0.63	0	0.38	1.1	0.66	0.07	0.01	0.22	0	0.03	0.14	0	0.24	0.16	0	0.02	0.01	0.12	0.08	0.03	0.07	0.01	0.05	0	0.1	0.01	0	0	0.02	0.03	0.01
		SID001009TP6.RAV686.D7	6	2015-09-17	100	0.14	50.56	38.8	3.39	0.06	0.65	0.08	0.03	0.03	0.01	0.02	0.36	0.01	2.77	0	0.72	0.46	0.34	0.07	0	0.16	0.16	0.01	0.2	0.6	0	0.01	0	0.02	0.07	0.02	0.02	0	0.01	0.03	0.02	0.02	0	0.01	0.01	0.01	0	0.01	0
		SID001009TP7.RAV686.E8	7	2015-09-18	100	0.08	52.14	35.06	8.97	0.09	0.57	0.7	0.01	0.03	0.01	0	0.03	0.14	0.01	1.27	0.21	0.2	0.02	0.09	0.03	0.02	0	0.05	0.03	0.11	0	0	0.01	0.02	0.01	0.01	0.01	0.01	0.01	0	0	0.01	0	0.02	0	0.01	0	0.01	0
		SID001009TP8.RAV686.F9	8	2015-09-19	100	0.1	41.12	31.52	0.91	0.09	0.28	4.77	0.01	0.06	0.01	0.04	0.2	0.03	0.66	0.01	2.67	0.6	6.6	0.1	0.01	0.67	0	0.01	1	0.01	3.5	1.75	0	0	0	0.97	0.69	0.01	0.04	0.01	0.01	0.01	0.01	0.53	0.11	0.05	0.18	0.2	0.01
		SID001009TP9.RAV686.G10	9	2015-09-20	100	0.11	53.13	32.86	1.11	0.03	0.05	5.64	0.01	0.02	0.01	0.01	0.01	0.23	0.01	1.01	0.67	1.17	1.84	0.01	0.1	0.01	0.51	0	0.02	0.08	0.01	0.19	0.41	0.01	0.01	0.01	0	0.15	0.07	0	0.01	0.01	0	0.02	0.02	0.05	0.01	0.01	0.01
		SID001009TP10.RAV686.H11	10	2015-09-21	100	0.03	46.62	41.36	2.46	0.03	3.26	3.84	0.01	0.02	0.02	0.01	0.04	0.37	0.01	0.14	0.01	0.28	0.46	0.27	0.13	0.01	0.12	0	0	0.08	0.02	0.12	0.01	0	0.04	0.01	0.04	0.01	0	0.01	0.03	0.01	0.02	0.01	0	0.01	0.01	0	0
		SID001009TP11.RAV687.E1	11	2015-09-22	100	0.06	49.56	37.67	1.95	0.08	4.79	3.92	0.02	0.02	0.01	0	0.03	0.48	0.01	0.07	0	0.23	0.33	0.12	0.09	0.01	0.07	0.01	0.01	0.06	0	0.01	0.04	0.06	0	0.01	0.01	0.03	0.03	0.02	0	0.03	0.01	0.01	0.01	0	0.03	0.01	0.02
		SID001009TP12.RAV687.F2	12	2015-09-23	100	0.05	51.44	35.29	0.26	0.07	0.05	10.4	0.01	0.01	0.01	0.02	0.56	0.01	0.3	0.31	0.46	0.17	0.01	0.09	0.04	0.03	0.01	0.06	0.02	0.16	0	0	0.02	0.01	0	0.02	0	0.01	0.01	0.01	0	0	0	0.02	0	0.01	0	0.01	0
		SID001009TP13.RAV687.G3	13	2015-09-24	100	0.08	44.47	38.71	6.92	0.11	4.13	4	0	0.02	0.01	0.01	0.29	0.03	0.08	0.01	0.08	0.4	0.1	0.06	0.03	0.05	0	0.01	0.05	0.03	0.06	0	0.02	0	0.01	0.01	0.02	0.01	0	0	0	0.02	0.01	0.01	0.01	0.01	0.01	0.01	0.01
		SID001009TP14.RAV687.H4	14	2015-09-25	100	0.08	0.07	4.79	0.02	38.9	0.14	0.03	0.03	5.67	0.01	0.04	48.67	0.01	0.92	0	0.11	0	0.02	0.01	0	0.01	0.01	0.34	0.01	0	0.05	0.02	0.01	0.01	0.01
		SID001009TP15.RAV686.E7	15	2015-09-26	100	0.06	51.61	20.37	1.66	0.05	0.52	3.27	0.03	0.05	0.02	0.01	0.02	0.61	0.02	1.04	0	2.07	2.11	6.73	0.13	0.01	1.34	0.03	1.31	0	2.66	0.82	0.01	0.77	0.41	0.02	0.38	0.02	0.02	0.04	0.85	0.17	0.11	0	0.33	0.01	0.02	0.01	0.05
		SID001009TP16.RAV686.F8	16	2015-09-27	100	0.05	69.83	26.24	0.2	0.02	0.01	0.44	0.03	0.01	0.01	0	0.06	1.19	0.01	0.06	0.11	0.7	0.06	0	0.23	0.01	0.19	0	0.06	0.01	0	0.05	0.05	0.02	0	0	0.01	0.01	0.05	0.06	0.01	0.01	0	0.01	0.02	0.01	0.01	0	0.01
		SID001009TP17.RAV686.G9	17	2015-09-28	100	0.13	33.73	46.15	8.63	0.09	2.21	7.44	0.02	0.02	0.01	0	0.03	0.89	0.03	0.05	0	0.03	0.17	0.02	0.14	0.01	0.01	0.01	0.01	0	0	0	0	0.01	0.01	0	0	0.02	0.01	0.01	0.01	0	0	0	0	0.01	0.01	0.01	0.01
		SID001009TP18.RAV686.H10	18	2015-09-29	100	0.11	50.29	26.67	7.94	0.09	0.87	10.91	0.01	0.03	0.02	0.01	0.03	0.99	0.02	0.12	0.01	0.22	0.87	0.05	0	0.17	0.01	0.09	0.01	0.02	0.05	0	0.03	0.1	0.01	0	0	0	0	0.01	0.06	0.01	0	0.01	0.01	0.01	0.03	0.01	0.02
		SID001009TP19.RAV686.A12	19	2015-09-30	100	15.02	13.73	13.73	3	12.02	6.01	6.87	0.86	1.72	4.72	0.86	2.58	0.43	1.72	0.86	2.15	2.15	0.86	0.86	0.43	0.86	1.29	0.43	0.43	0.43	1.29	0.43	0.86	0.43	0.43	0.43	1.29	0.43	0.43
		SID001009TP20.RAV687.F1	20	2015-10-01	100	0.13	34.02	36.16	12.38	0.09	0.73	7.04	0.01	0.02	0.01	0.01	0.22	0.02	0.22	0	1.41	1.77	1.81	0	0.05	0.03	0.33	0.02	0.27	0	0.9	0.38	0.01	1.13	0.1	0.01	0.04	0.01	0.01	0.04	0.01	0.15	0.05	0.03	0.01	0.01	0.01	0.08	0.02
		SID001009TP21.RAV687.G2	21	2015-10-02	100	0.07	57.27	27.42	0.65	0.04	0.27	11.46	0.01	0.03	0	0.05	0.82	0.01	0.16	0.12	0.85	0.04	0.01	0.16	0.02	0.08	0.02	0.02	0	0	0.01	0.05	0	0.01	0.02	0.01	0.02	0.08	0.02	0.01	0.04	0.02	0.01	0.03	0.01	0	0.04	0.01	0
		SID001009TPV1.RAV690.D2	V1	2015-09-11	100	0.15	87.8	0.58	3.39	0.8	0.11	0.06	0.01	0.02	0	0.11	0.05	0.57	0.01	0.07	0.01	2.17	1.64	0.4	0.01	0.15	0.06	0.31	0.01	0.05	0.28	0.04	0.35	0	0	0.18	0	0.03	0.01	0.04	0.07	0	0.01	0.06	0	0.06	0.02	0.02	0
		SID001009TPV2.RAV690.D6	V2	2015-10-02	100	0.1	6.37	40.93	10.13	0.29	2.22	38.91	0.01	0.02	0.01	0.02	0.01	0.09	0.01	0.51	0.01	0.01	0.17	0.02	0.03	0.01	0	0	0.01	0	0.01	0.01	0	0	0.01	0.03	0	0	0	0	0	0	0	0	0.01	0.01	0	0	0
001-010	TRT2	SID001010TP1.RAV683.D11	1	2015-09-15	100	0.12	67.41	26.14	0.01	0.03	0.01	0.01	0.01	0.01	0.01	0.04	0.32	0.01	0.01	0.01	0.03	0.08	0	0.01	5.58	0.01	0.06	0.01	0.03	0.01	0.01	0.01	0.01	0.01	0	0.01	0	0	0	0	0
		SID001010TP2.RAV684.G6	2	2015-09-16	100	0.16	91.53	3.89	0.02	0.04	0	0.01	0.02	0.04	0	0.02	0.04	0.26	0	0.01	0.01	0.01	0	0.05	0	0.01	0	3.48	0	0	0.31	0	0.01	0	0.01	0.01	0	0	0
		SID001010TP3.RAV683.E11	3	2015-09-17	100	0.12	67.9	0.09	0.03	0.05	3.98	8	0.02	0.02	10.8	0.01	0.02	0.14	0.01	1.96	0.01	0.01	0.05	0.01	0	3.37	0	0	3.26	0.03	0.02	0.02	0	0.01	0	0.01	0	0.01	0	0
		SID001010TP4.RAV684.D3	4	2015-09-18	100	0.11	94.1	0.07	0.01	0.01	0.06	2.45	0.02	0.01	0.02	0.01	0.03	0.23	0	0.01	0	0	0.07	0	2.66	0.01	0.01	0.04	0.03	0.01	0.02	0.01	0	0	0.01	0	0	0.01	0.01
		SID001010TP5.RAV684.F6	5	2015-09-19	100	0.16	87.96	4.98	0.03	0.06	0.11	0.21	0.04	0.03	0.01	0.02	0.11	0	0.01	0.01	0.03	6.08	0.01	0	0	0	0	0	0.01	0	0.01	0	0.03	0.01	0	0.01	0	0
		SID001010TP6.RAV684.E4	6	2015-09-20	100	0.25	81.97	5.39	0.04	0.07	0.13	2.09	0.01	0.02	0.01	0.09	0.45	0.01	0.01	0.13	0.01	9.18	0.02	0.01	0.05	0.02	0.01	0.01	0.01	0.01	0.03	0.01	0.01
		SID001010TP7.RAV684.F7	7	2015-09-21	100	0.12	94.6	0.2	0.02	0.02	0.01	0.78	0.04	0.01	0.01	0.07	0.16	0.01	0.01	0	0.01	0.05	3.76	0	0.01	0.01	0	0.02	0	0	0.01	0	0	0	0.03	0.01	0
		SID001010TP8.RAV684.C4	8	2015-09-22	100	0.09	96.33	0.16	0.04	0.01	0.02	0.05	0	0.01	0.01	0.01	0.04	0.24	0	0.01	0.01	0.02	0.01	0	0.08	0.01	0.02	0	0.01	2.69	0.01	0	0	0	0.01	0.01	0.01	0	0.01	0	0	0.04	0	0.01	0.01	0	0	0	0
		SID001010TP9.RAV684.E5	9	2015-09-23	100	0.15	64.83	30.09	0.02	0.05	0.02	0.15	0.07	0.03	0.03	0.02	0.13	0	0.04	0	0.01	0.01	0	0.04	0.01	0.02	0	4.15	0	0	0	0.01	0.02	0	0.01	0	0	0	0.01	0.01	0	0
		SID001010TP10.RAV684.C2	10	2015-09-24	100	0.18	83.54	8.68	0.04	0.07	0.06	1.41	0.01	0.02	0.02	0.01	0.05	0.27	0.01	0.01	0.01	0.01	0.06	0	0	5.43	0.02	0.01	0	0.01	0	0.03	0	0.01	0	0	0.01	0	0	0	0.01	0.01
		SID001010TP11.RAV684.G8	11	2015-09-25	100	0.1	93.4	1.44	0.06	0.01	0.02	0.34	0.03	0.02	0.01	0.03	0.22	0.02	0	0	0	0	0.09	0.01	0	4.09	0.01	0	0.04	0	0.01	0	0	0	0	0
		SID001010TP12.RAV684.B1	12	2015-09-26	100	0.18	93.79	0.46	0.04	0.05	0.04	0.17	0.01	0.02	0.01	0.01	0.04	0.1	0	0.01	0.01	0.11	0.03	0	0.01	0.03	0.01	0.04	0	4.73	0.02	0.01	0.01	0.01	0.01	0	0.01	0.01	0	0	0	0.01	0	0	0	0	0	0
		SID001010TP13.RAV684.E6	13	2015-09-27	100	0.15	53.92	42.61	0.08	0.04	0.01	0.05	0.05	0.02	0.01	0.06	0.28	0	0.02	0	0	0	0.12	0	0	2.39	0.03	0	0.01	0	0.02	0.01	0	0	0	0	0.01	0	0	0	0
		SID001010TP14.RAV684.D5	14	2015-09-28	100	0.19	91.8	2.97	0.03	0.04	0.04	0.44	0.03	0.05	0.02	0.01	0.04	0.21	0.03	0	0.09	0	0.05	0	0.01	0	0	3.81	0	0	0.03	0.01	0.01	0	0.03	0.01	0	0	0.01	0
		SID001010TP15.RAV684.G7	15	2015-09-29	100	0.12	93.81	0.25	0.05	0.04	0.02	0.05	0.01	0.04	0.02	0.03	0.15	0.01	0	0.01	0.02	0	0.02	0.01	0	5.25	0	0.01	0.01	0.01	0	0.01	0.01	0.01	0	0.01	0	0	0	0
		SID001010TP16.RAV684.H8	16	2015-09-30	100	0.12	94.21	0.07	0.03	0.01	0	0.07	0.01	0.03	0	0.01	0.03	0.07	0	0.04	0.01	0	0.02	0	0.01	5.16	0.01	0	0	0.01	0.01	0.01	0	0	0	0	0
		SID001010TP17.RAV684.F5	17	2015-10-01	100	0.18	54.76	34.93	0.04	0.06	0.06	1.05	0.01	0.06	0.01	0.06	0.17	0.03	0.09	0.01	0.01	0.01	0.04	0.02	0	8.15	0.03	0	0	0.02	0	0.01	0.02	0.01	0.01	0	0.01	0.05	0.02	0	0.01	0.01	0	0	0.01	0
		SID001010TP18.RAV684.A1	18	2015-10-02	100	0.1	85.48	5.6	0.01	0.04	0.01	0.88	0.01	0.02	0	0.01	0.05	0.23	0	0.1	0	0.06	0	7.29	0	0	0	0	0.01	0	0	0.02	0	0	0.01	0.01	0	0	0.01	0	0.01	0	0	0.01	0	0
		SID001010TP19.RAV684.B2	19	2015-10-03	100	0.12	91.63	0.24	0.05	0.04	0.03	0.05	0.01	0.02	0.02	0.03	0.08	0.03	0.21	0.07	0	0.08	0.01	0.01	0.01	7.05	0.02	0.03	0	0.01	0	0.03	0.01	0	0.01	0	0.01	0	0	0	0.04	0	0	0	0	0	0.01	0	0
		SID001010TP20.RAV684.C3	20	2015-10-04	100	0.12	98	0.06	0.04	0.06	0.02	0.05	0.01	0.03	0.01	0.04	0.16	0	0.01	0.01	0.01	0.01	0	0.07	0.02	0.01	0.01	0	1.16	0.01	0.02	0.01	0	0.02	0	0	0.01	0	0	0	0	0.01	0	0
		SID001010TP21.RAV684.D4	21	2015-10-05	100	0.13	52.83	36.55	0.07	0.06	0.03	1.9	0.03	1.21	0.02	0.07	0.16	6.65	0	0.12	0.05	0.03	0.01	0.01	0	0	0.02	0	0	0	0	0	0	0	0.01	0
		SID001010TPV1.RAV690.C11	V1	2015-09-14	100	0.2	73.36	4.88	5.21	1.87	1.23	4.36	0.01	2.95	0.03	0.02	0.04	0.3	0.46	0.11	0	0.03	0.01	1.07	0.01	0.07	0.02	0.01	0.04	0.09	0	3.32	0.01	0	0.01	0	0	0.03	0.01	0.01	0	0.02	0.13	0.01	0	0	0	0	0.03
		SID001010TPV2.RAV690.D5	V2	2015-10-05	100	0.13	5.93	0.6	0.12	0.18	8.5	14.04	0.02	0.04	57.4	0.02	0.01	0	12.76	0.01	0.01	0	0	0.01	0	0.01	0.05	0	0	0	0	0.02	0	0	0.01	0	0	0.01	0	0	0	0	0.01	0	0	0	0.04	0	0.01
001-011	TRT3	SID001011TP1.RAV686.A8	1	2015-09-16	100	0.17	0.17	33.46	0.04	53.57	0.09	3.4	0.04	0.04	0.02	0.01	0.05	0.11	0.04	0.19	0.05	0.1	0.01	0.05	0.03	0.04	7.55	0.01	0.03	0	0.58	0	0.02	0	0.07	0.01	0.01	0.01	0	0.01	0	0	0	0	0
		SID001011TP2.RAV686.C11	2	2015-09-17	100	0.13	0.29	0.78	0.42	68.47	0.13	0.24	0.01	0.02	0	0	0.05	0.26	0.04	0.17	0.25	0.12	0.05	0.24	0.01	0.14	27.36	0.03	0	0	0.08	0.05	0.04	0.02	0.01	0.01	0.04	0	0	0	0.01	0.12	0	0.01	0.01	0.03	0.01	0.01	0.04
		SID001011TP3.RAV687.B4	3	2015-09-18	100	0.13	0.17	0.84	1.81	75.35	0.05	3.68	0.05	0.02	0.01	0.01	0.07	0.54	0.02	0.07	0	0.14	0.08	0	0.01	0.15	0.01	0.12	14.37	0.01	0.06	0.01	0.02	0.05	0	0.86	0	0.02	0.08	0.01	0	0.02	0	0.01	1.02	0.02	0.01	0.01	0
		SID001011TP4.RAV687.A3	4	2015-09-19	100	0.08	0.39	4.74	0.05	55.92	0.06	29.56	0.03	0.02	0.01	0.03	0.28	0.05	0.01	0.01	0.79	0.11	0.63	0	0.17	0.01	0.11	3.08	0.07	0	0.19	0.04	2.04	0	0.06	0.07	0.07	0.08	0.02	0.04	0	0.19	0.71	0	0.01	0	0.06	0	0
		SID001011TP5.RAV687.H1	5	2015-09-20	100	0.07	0.22	1.3	0.09	7.76	45.85	25.68	0.01	0.01	0	0.05	0.21	0.03	0.2	2.72	0.27	0.35	0.08	0.02	0.15	0.46	0.04	0.03	0.45	7.82	0.01	0	0.01	0.05	0.04	4.3	0.01	0.01	0	0.22	0	0.02	0.01	0.01	0	0	0	1.4	0
		SID001011TP6.RAV686.G7	6	2015-09-21	100	0.17	0.92	32.01	0.01	54.01	0.46	1.96	0.08	0.03	0	0.04	0.02	0.13	0.02	0.07	0	0.12	0.04	0.02	0.24	0.03	0.01	1.63	0	0.02	0.02	0	7.29	0	0	0	0.04	0.02	0.31	0	0	0.05	0.03	0	0.01	0	0.01	0.07	0.01
		SID001011TP7.RAV686.D12	7	2015-09-22	100	0.19	0.28	0.55	0.06	0.53	76.27	20.73	0	0.03	0.02	0.03	0.04	0.14	0.15	0.05	0.15	0.06	0.07	0	0.07	0	0.07	0.11	0	0.04	0.01	0	0.02	0.04	0.01	0.02	0.01	0	0.01	0.01	0.01	0	0	0.02	0.01	0.02	0	0.01	0.01
		SID001011TP8.RAV687.C5	8	2015-09-23	100	0.16	0.14	1.16	0.54	34.6	0.03	43.24	0.06	0.01	0.01	0.03	0.02	0.13	0.04	0.53	0.02	0.08	0.07	0.01	0.01	0.03	0.03	7.65	0.01	0	0.01	0.01	8.1	0.01	0.01	0.03	0	2.82	0.36	0	0.01	0.01	0	0.01	0	0	0	0
		SID001011TP9.RAV686.C12	9	2015-09-24	100	0.2	0.18	0.11	0.1	23.32	1.95	56.5	0.02	0.02	0.07	0.02	0.15	0.46	0.04	2.94	1.82	1	0.21	0.02	0.35	0.02	0.95	2.4	0.95	0.14	0.27	0.02	2.83	0.01	0.01	0.01	0.37	0.07	0.3	0.02	0.25	0.29	0.12	0.02	0.07	0.15	0.05	0.21	0.01
		SID001011TP10.RAV687.D5	10	2015-09-25	100	31.07	12.48	7.63	0.07	0.48	44.31	0.01	0.15	0.46	0.01	0.01	0.02	0.31	0.03	0.08	2.58	0.03	0.04	0.01	0.06	0.03	0.01	0.01	0	0.01	0	0.02	0	0.01	0	0.01	0.01	0	0	0.01	0.01	0.02	0	0	0	0.01	0	0
		SID001011TP11.RAV687.A2	11	2015-09-26	100	0.09	0.33	45.84	0.06	40.47	0.14	0.66	0.01	0.01	0	0	0.03	0.28	0.03	0.04	0	0.48	0.16	0.25	0.01	0.19	0.03	0.38	3.11	0.1	0.15	0.06	6.15	0.01	0.05	0.1	0.04	0.24	0.02	0.02	0.03	0.06	0	0.01	0.1	0.01	0	0.01	0.02
		SID001011TP12.RAV686.H7	12	2015-09-27	100	0.04	0.07	5.94	0.04	62.19	0.05	0.26	0	0.03	0	0.01	0.05	0.3	0.04	0.09	0	0.47	0.31	0.08	0.12	0.02	0.37	27.64	0.16	0	0.07	0.06	0	0.84	0	0.11	0.05	0.02	0.04	0.02	0.01	0.02	0.01	0	0.03	0	0.07	0.02	0.01
		SID001011TP13.RAV686.B11	13	2015-09-28	100	0.13	0.22	0.3	21.14	13.11	25.44	24.03	0.03	0.02	0	0	0.01	0.19	0.04	0.04	0	0.09	0.05	1.37	0.7	0.22	0	4.97	0	0.01	0.45	0.02	0.25	3.39	0.04	1.52	0.01	0.17	0.01	0	0	0.09	0.1	0.02	0.05	0.02	0.01	0.05	0.03
		SID001011TP14.RAV687.A4	14	2015-09-29	100	0.08	0.3	1.97	2.22	35.27	41.17	6.73	0.04	0.02	0.01	0	0.01	0.18	0.02	0.03	0.25	0.05	0.11	0.06	0.05	0.01	0.72	0.06	0.04	0.03	0.01	9.28	0.01	0.12	0.01	0.03	0.01	0.71	0.01	0	0.01	0.02	0.05	0.02	0.09	0.02	0.01	0.01	0
		SID001011TP15.RAV687.B3	15	2015-09-30	100	0.09	0.31	2.63	0.09	70.16	1.36	3.15	0.02	0.01	0.01	0.01	0.1	0.01	0.01	0.01	0.57	0.02	0.63	0.07	0.03	0.05	2.01	0.05	0	0.02	0.05	0.01	17.71	0.01	0.04	0	0.02	0.02	0.01	0.18	0.02	0.01	0.01	0.02	0.08	0.05	0.19	0.01	0.01
		SID001011TP16.RAV686.A9	16	2015-10-01	100	0.09	0.21	43.31	0.03	46.23	0.04	0.37	0	0.02	0.01	0	0	0.1	0	0.04	0.12	0.01	0.03	0.06	0.05	0.69	0.05	0	0.02	0.02	0	8.22	0.02	0.04	0	0.04	0	0	0.01	0.03	0.02	0	0.02	0	0	0	0.01	0	0.01
		SID001011TP17.RAV686.A10	17	2015-10-02	100	0.12	0.24	16.18	0.07	78.92	0.05	0.21	0.02	0.02	0.01	0.02	0.04	0.16	0.02	0.08	0.21	0.02	0.13	0.07	0	0.08	1.99	0	0.1	0.02	0.1	0.01	0.81	0.02	0.02	0.02	0.01	0.04	0.03	0.01	0.03	0	0	0	0.01	0.01	0.02	0.02	0
		SID001011TP18.RAV687.B5	18	2015-10-03	100	0.21	0.16	0.45	0.17	11.9	20.9	36.46	0.06	0.05	0.02	0.02	0.03	0.4	0.05	15.24	0	2.4	1.93	0.4	0.02	0.11	0.01	0.99	1.86	0.41	0	0.01	0.1	0.25	0	4.32	0	0.04	0	0.03	0.04	0.17	0	0.06	0.03	0.02	0.01	0.09	0.08
		SID001011TP19.RAV687.C4	19	2015-10-04	100	56.4	5.84	3.07	0.06	0.72	27.89	0.03	0.37	0.36	0.01	0.01	0.02	0.45	0.02	0.16	3.71	0.27	0.17	0.04	0.03	0.01	0.17	0	0.01	0.02	0.01	0	0.02	0	0.01	0.01	0.01	0	0	0.02	0.01	0	0.01	0	0.01	0	0.01	0.02	0
		SID001011TP20.RAV686.B10	20	2015-10-05	100	0.07	0.37	4.29	0.05	83.49	0.04	0.62	0.02	0.01	0.01	0.03	0.03	0.25	0.06	0.09	0.34	0.06	0.5	0.43	0.07	0.06	7	0.11	0.16	0.04	0.1	0.5	0.01	0.01	0.01	0.11	0.05	0.02	0.02	0.12	0	0.07	0.03	0.02	0	0.02	0.01	0.05	0.03
		SID001011TP21.RAV686.H8	21	2015-10-06	100	0.14	0.31	8.63	0.01	88.32	0.02	0.06	0.05	0.01	0.01	0.01	0.07	0.22	0.01	0.07	0	0.16	0.04	0.15	0.13	0.03	0.04	0.91	0.06	0	0.03	0.01	0.01	0.14	0.01	0.02	0.07	0	0.01	0.01	0.02	0.01	0.01	0.01	0.02	0.01	0	0	0
		SID001011TPV1.RAV690.A9	V1	2015-09-15	100	0.52	0.58	0.63	15.75	41.85	10.66	13.43	0.07	0.1	0.04	0.08	0.09	0.76	2.41	1.8	0.72	0.33	4.82	0.01	0.22	0.05	0.12	2.21	0.28	0.01	0.01	0.01	0.1	0.04	0.43	0.01	0.01	0.12	0.01	0.01	0.03	0.01	0.05	0.17	0.66	0.04	0.03	0.01	0.03
		SID001011TPV2.RAV690.F7	V2	2015-10-06	100	4.18	2.01	85.07	0.95	5.91	0.04	0.12	0.18	0.03	0.06	0.09	0.06	0.23	0	0.05	0.06	0.04	0.05	0	0.09	0.05	0.01	0.03	0	0	0.02	0.01	0.02	0.03	0.06	0.13	0.01	0	0.02	0.02	0	0	0	0	0.08	0	0.01	0.01	0.02
001-012	TRT1	SID001012TP1.RAV684.F9	1	2015-09-17	100	40.58	0.12	58.06	0.09	0.01	0.03	0.05	0.27	0.04	0.01	0.02	0.05	0.12	0.01	0.02	0.01	0.06	0.14	0.01	0.07	0.04	0.04	0.01	0.01	0.01	0	0	0	0.02	0	0.01	0.01	0.01	0	0.01	0.01	0	0.01	0	0.01	0	0	0.01	0
		SID001012TP2.RAV684.G9	2	2015-09-18	100	88.48	0.1	6.67	1.12	0.02	0.01	0.26	0.15	0.01	0.01	0	0.06	0.36	0.02	0.43	0.15	0.18	0	0.11	0.13	0.03	0.05	0.01	0	0.01	1.38	0.01	0	0.04	0.01	0.02	0.01	0.01	0.02	0	0.01	0	0.01	0	0.05	0	0.01	0	0.01
		SID001012TP3.RAV684.H10	3	2015-09-19	100	91.72	0.12	2.09	0.51	0.01	0.03	2.13	0.23	0.01	0.01	0	0.06	0.32	0.16	0	0.09	0.14	0.01	0	0.11	0.01	0.04	0.01	0.02	0.01	0.01	0	0	0	2.03	0	0.04	0	0	0	0	0.01	0	0	0	0.01	0.01	0.01	0.01
		SID001012TP4.RAV684.A12	4	2015-09-20	100	55.93	8.25	16.75	1.03	0.26	2.32	1.55	1.8	1.29	1.29	1.55	0.26	0.52	1.03	0.26	0.26	0.52	0.52	0.26	1.03	0.77	0.26	0.26	0.26	0.52	0.26	0.26	0.26	0.52
		SID001012TP5.RAV685.F1	5	2015-09-21	100	69.75	0.1	23.63	0.02	0.01	1.2	0.02	0.31	0.02	0.01	0.01	0.07	0.11	0.01	0.01	0	0.02	0.24	0.01	0.09	0	0.08	0.01	0.01	0	3.89	0.01	0.01	0	0.01	0.01	0.01	0	0	0.01	0.01	0	0	0.21	0.01	0.01	0.01	0.02	0
		SID001012TP6.RAV685.G2	6	2015-09-22	100	90.91	0.09	0.65	0.02	0.01	3.95	0.01	0.14	0.02	0	0.01	0.03	0.07	0.01	0.02	0	0.03	0.14	0.01	0.05	0.05	0.01	0.02	0	0.01	0.01	3.63	0	0.02	0	0	0.01	0.02	0	0	0	0.01	0	0	0.01	0	0	0.01	0
		SID001012TP7.RAV685.H3	7	2015-09-23	100	21.77	20.16	8.06	3.23	5.65	2.42	0.81	3.23	7.26	3.23	3.23	0.81	4.84	1.61	0.81	0.81	0.81	0.81	0.81	0.81	1.61	6.45	0.81
		SID001012TP8.RAV685.A5	8	2015-09-24	100	80.79	0.09	0.79	2.54	0.02	7.46	1.35	0.19	0.01	0.01	0.01	0.06	0.18	0.06	0.01	0.02	0.13	0	0	0.03	0	0	6.17	0.01	0.02	0	0	0.01	0.01	0	0	0.01	0	0	0
		SID001012TP9.RAV685.B6	9	2015-09-25	100	88.3	0.21	0.58	3.76	0.01	0.34	1.08	0.18	0.03	0.03	0.03	0.05	0.15	0.01	0.05	0.01	0.05	0.29	0.16	0.01	0.01	0.01	0.01	0	0.02	0.03	4.45	0.02	0.03	0	0.01	0.02	0	0	0.01	0	0.01	0	0	0.01	0	0.01	0	0
		SID001012TP10.RAV685.C7	10	2015-09-26	100	62.97	0.38	30.06	0.49	0.01	0.82	0.51	0.4	0.06	0.07	0.03	0.04	0.15	0.1	0.01	0.87	0.35	0.01	0.04	0.01	0.07	0.01	0.03	0.06	0.01	0.16	1.86	0.05	0.02	0.01	0.01	0.01	0.01	0.01	0.01	0.24	0.01	0.01	0.01	0.01
		SID001012TP11.RAV684.H9	11	2015-09-27	100	6.76	0.17	0.11	43.62	0	24.7	22.19	0.01	0.01	0.01	0	0	0.04	0.01	0.01	0.01	0.21	0.04	0.01	0.04	0.01	0.03	0	0.02	0	0	0.03	0.01	0.01	0.01	0.29	1.49	0	0.02	0.01	0	0	0	0.01	0.02	0.01	0	0.01	0
		SID001012TP12.RAV684.A11	12	2015-09-28	100	96.82	0.21	0.36	0.04	0.01	0.03	0.06	0.07	0.04	0.02	0	0.04	0.24	0.01	0.01	0.05	0.08	0	0.09	0	0.05	0	0.02	0	0	0.02	1.53	0.01	0.01	0.03	0	0.01	0.01	0.01	0	0	0	0.04	0	0	0.01	0	0.01	0
		SID001012TP13.RAV684.B12	13	2015-09-29	100	22.26	0.28	73.69	0.02	0.04	1.35	0.06	0.23	0.09	0.01	0.02	0.07	0.31	0.02	0.02	0.09	0.57	0.02	0.06	0.09	0.02	0.04	0.01	0.02	0.04	0.01	0.32	0.04	0.01	0.01	0.01	0.01	0.04	0.01	0.01	0.01	0.02	0.01	0.01	0.02	0.01	0.01	0.02	0.01
		SID001012TP14.RAV685.G1	14	2015-09-30	100	83.33	0.1	0.41	0.03	0.02	0.01	0.01	0.16	0.01	11.63	0	0.05	0.23	0.01	0	0	0.02	0.05	0	0.04	0.02	0	0.01	0	0	0	3.74	0	0.01	0	0.01	0.01	0.01	0	0	0.01	0	0.01	0.01	0	0.01	0	0.01	0.01
		SID001012TP15.RAV685.H2	15	2015-10-01	100	38.33	21.67	6.67	2.5	2.08	3.75	8.75	2.08	0.42	0.83	1.67	0.83	0.83	0.83	1.25	0.83	0.42	0.42	0.42	0.42	0.42	0.42	0.42	0.42	0.42	0.42	0.42	0.42	0.42	0.42	0.42	0.42
		SID001012TP16.RAV685.A4	16	2015-10-02	100	96.61	0.13	0.85	0.04	0.01	0.01	0.15	0.07	0.01	0.01	0	0.06	0.26	0	0.25	0	0.06	0.12	0.09	0.01	0.1	0.01	0.03	0	0.01	0.01	0	0.77	0.21	0.04	0.01	0	0.01	0	0	0	0.01	0	0	0.01	0	0.01	0	0
		SID001012TP17.RAV685.B5	17	2015-10-03	100	23.42	0.21	2.29	0.01	0.02	2.01	0.15	0.08	0.04	64.1	0.03	0.07	0.77	0.02	0.13	0.01	0.33	0.58	0.47	0.26	0.19	0.21	0.04	0.01	0.06	0.11	2.99	0	0.02	0.07	0.1	0.08	0.14	0.2	0.02	0.01	0.13	0	0.02	0.01	0.01	0.01	0.02	0
		SID001012TP18.RAV685.C6	18	2015-10-04	100	6.68	0.16	0.08	2.46	0.01	1	8.91	0.05	0.02	75.62	0	0.03	0.08	0	4.2	0	0.02	0.14	0.01	0.04	0.01	0.01	0	0	0	0	0	0	0.4	0	0	0	0	0	0.01	0	0	0	0	0.01	0	0	0	0
		SID001012TP19.RAV685.D7	19	2015-10-05	100	40.45	0.13	51.27	1.04	0.02	0.3	1.19	0.24	0.01	0.01	0.11	0.5	1.06	0.35	0.29	0.02	0.12	0.01	0.06	0.01	0.06	0	0.1	2.34	0.01	0.05	0.01	0	0	0.02	0	0.01	0.03	0	0	0.01	0.07	0.01	0.01	0	0.02	0	0.01	0
		SID001012TP20.RAV684.A10	20	2015-10-06	100	6.6	0.16	0.15	45.48	0.01	23.96	21.31	0.02	0.02	0.02	0.02	0.07	0.01	0	0.18	0.05	0.06	0	0.03	0.02	0.02	0	0.3	1.37	0.02	0	0	0	0.03	0	0	0.03	0	0.01	0	0	0	0.01
		SID001012TP21.RAV684.B11	21	2015-10-07	100	49.97	0.12	0.09	7.86	0.02	8.1	28.44	0.07	0	0.01	0.01	0.04	0.08	0.01	0.03	0.14	0.19	0.01	0.09	0.01	0.01	0.01	0	0	0.01	0.02	0.04	0.03	1.33	2.93	0.01	0	0.02	0.01	0.02	0	0.14	0	0.02	0.01	0	0	0.01	0.01
		SID001012TPV1.RAV690.H9	V1	2015-09-16	100	95.55	0.45	0.13	0.35	0.07	0.15	0.03	0.04	0.03	0.05	0.02	0.22	1.67	0.03	0.04	0	0.15	0.13	0.01	0.01	0.39	0	0.03	0	0	0	0.02	0.01	0	0	0	0.13	0	0	0.01	0	0.07	0	0	0.01	0.01	0	0	0
		SID001012TPV2.RAV690.A2	V2	2015-10-09	100	78.77	0.25	0.11	10.22	0.54	6.96	0.67	0.03	0.02	0.01	0.05	0.29	1.06	0.02	0.16	0.01	0.02	0.01	0.03	0.02	0.29	0.02	0	0.02	0	0.07	0.01	0.01	0.03	0.06	0.12	0.01	0	0	0	0.01	0	0	0.01	0.01	0	0	0.05	0.01
001-013	TRT1	SID001013TP1.RAV685.D12	1	2015-09-17	100	71.11	3.16	21.23	0	0.05	0.05	0.03	0.58	0.03	3.18	0.02	0.29	0.01	0.01	0.01	0.06	0	0.01	0.03	0.02	0.01	0.01	0	0	0.01	0.01	0	0	0	0.01	0	0	0	0	0.01	0
		SID001013TP2.RAV685.C11	2	2015-09-18	100	65.57	2.2	1.02	0.01	0.04	2.15	0.71	0.77	0.01	0	6.78	0.02	0.67	0.01	0.13	2.38	1.04	0.89	2.31	0.01	0.15	0.01	0	0.22	0	0.04	0.33	0.01	0.02	12.04	0.1	0	0.05	0	0	0.01	0.01	0.11	0.01	0.04	0.01	0.02	0.03	0.01
		SID001013TP3.RAV685.B10	3	2015-09-19	100	31.73	61.52	0.19	0.02	0.04	1.19	0.2	0.37	0.04	2.54	0.03	1.66	0.01	0.01	0.14	0.05	0.03	0.01	0.05	0.01	0.01	0.01	0	0	0.01	0.02	0	0.03	0	0	0	0	0	0	0.01	0.01	0.01	0	0.01	0.02	0.01	0
		SID001013TP4.RAV685.A9	4	2015-09-20	100	30.89	24.85	40.97	0.01	0.05	0.01	0.2	0.49	0.02	0.01	2.01	0.01	0.21	0	0.02	0.01	0.01	0	0	0	0.03	0.01	0.01	0.01	0	0	0	0	0.01	0	0.01	0.01	0.01	0	0	0.01	0	0	0.03	0.01	0	0.01	0	0.01
		SID001013TP5.RAV686.D6	5	2015-09-21	100	56.52	11.43	18.65	0.01	0.07	0.03	0.08	0.62	0.02	7.9	4.14	0.03	0.33	0	0.01	0	0.01	0.01	0	0.06	0.01	0	0	0.02	0	0.02	0.01	0.01	0.01	0	0	0.01	0	0.01	0
		SID001013TP6.RAV686.C5	6	2015-09-22	100	86.3	2.09	2.92	0.12	0.11	0.06	0.63	0.87	0.03	0.32	5.55	0.07	0.43	0.02	0.03	0.01	0.01	0.01	0.01	0.05	0.02	0	0	0	0.01	0.01	0.01	0.01	0.24	0.01	0	0.01	0.01	0	0.01	0	0.01	0.01	0
		SID001013TP7.RAV686.B4	7	2015-09-23	100	48.17	0.57	37.08	0.01	0.03	0.4	0.06	2.77	0.04	0.01	6.78	0.02	0.22	0.01	0.01	0.01	1.3	0.16	0.5	0.01	0.02	0.23	0	0.6	0	0.1	0.31	0	0	0	0.07	0	0	0.01	0.03	0.01	0	0.03	0	0.01	0	0.01	0	0.06
		SID001013TP8.RAV686.A3	8	2015-09-24	100	84.61	6.48	0.79	0.02	0.07	0.02	0.06	0.5	0.06	0.01	2.55	0.03	4.52	0.04	0.01	0	0.03	0.06	0.04	0.01	0.01	0	0.01	0	0.01	0	0	0.01	0	0.02	0	0	0.01	0.02	0.01	0	0
		SID001013TP9.RAV686.H1	9	2015-09-25	100	61.83	18.32	0.23	0.34	0.06	0.2	5.04	0.4	0.04	0.02	1.31	0.07	6.12	0.04	0.01	0.12	0.11	0.01	0.02	1.87	0.02	0.03	0.01	0.03	0.01	0.01	0.07	0.02	0.02	0.11	0.06	0.02	1.35	0.02	0	0.01	0	0.02	0.02	0.53	0.02	0.01	0.04	0.01
		SID001013TP10.RAV685.C12	10	2015-09-26	100	48.22	19.49	19.53	0.41	0.02	0.06	0.14	0.41	0.02	8.89	1.47	0.01	1.05	0.01	0	0	0.01	0	0	0.01	0.06	0	0	0	0	0.01	0	0	0	0	0	0.02	0	0.01	0.03	0.02	0.01	0.02	0	0	0.02	0.01	0	0
		SID001013TP11.RAV686.B2	11	2015-09-27	100	11.39	25.33	0.75	0.02	0.08	19.87	23.78	0.17	0.1	0.02	0.82	0.01	1.21	0.04	0.22	1.97	0.34	1.68	0.05	2.54	0.01	0.74	0	0.24	0	0.04	0.79	0.03	5	0.03	0	0.91	0.12	0.09	0.18	0.37	0.02	0	0.01	0	0.03	0.07	0.59	0
		SID001013TP12.RAV686.A1	12	2015-09-28	100	24.68	62.16	0.06	0	0.04	0.04	2.49	0.58	0.03	0.01	3.2	0.04	2.6	0.02	0.81	0.07	1.77	0	0.4	0.01	0.05	0.13	0	0.01	0.26	0.01	0.08	0	0.11	0.01	0.01	0	0.06	0.08	0.01	0.02	0.03	0.07	0	0	0	0.01	0	0
		SID001013TP13.RAV685.D11	13	2015-09-29	100	16.45	32.01	48.52	0.02	0.03	0.01	0.01	0.31	0.01	1.88	0.02	0.36	0.01	0.02	0.06	0.02	0	0	0.06	0	0.04	0.01	0	0	0	0.01	0.01	0	0.01	0.01	0	0.01	0.02	0	0.01	0	0	0.01	0.01	0	0	0	0
		SID001013TP14.RAV685.C10	14	2015-09-30	100	56.41	20.35	17.28	0	0.04	0.04	0.01	0.79	0.06	0.02	3.73	0.01	1.1	0.01	0	0.02	0.01	0.01	0.01	0.02	0.01	0	0	0	0.01	0.01	0	0	0.01	0	0	0	0	0
		SID001013TP15.RAV685.B9	15	2015-10-01	100	64.75	27.97	0.79	0.01	0.05	0.03	0.07	1.14	0.04	0.02	4.81	0.01	0.05	0.02	0.02	0.01	0.02	0.01	0.02	0.01	0.02	0.02	0.02	0.01	0.01	0.02	0.01	0.02	0.01	0.01	0.01	0.01	0.01	0.01	0.01	0.01	0.01
		SID001013TP16.RAV686.E6	16	2015-10-02	100	50.99	13.64	27.07	0.21	0.02	0.01	0.02	0.97	0.03	0.08	6.32	0.03	0.41	0.01	0	0.01	0.04	0.01	0.04	0	0	0	0.01	0.01	0.01	0.01	0.01	0	0.01	0.01	0.02	0	0	0	0.01	0
		SID001013TP17.RAV686.D5	17	2015-10-03	100	72.89	16.57	0.85	0.03	0.05	0.02	0.02	1.2	0.04	0.01	7.99	0.02	0.22	0.02	0.01	0.01	0	0.02	0	0	0	0	0.01	0	0	0	0	0.01	0	0
		SID001013TP18.RAV686.C4	18	2015-10-04	100	63.56	21.65	0.2	1.17	0.01	0.03	0.04	0.79	0.01	6.13	5.78	0.03	0.3	0.09	0	0.01	0.02	0.04	0	0.05	0.02	0	0	0	0	0	0.01	0.01	0	0	0	0	0.01	0	0	0
		SID001013TP19.RAV686.B3	19	2015-10-05	100	37.25	36.44	16.65	0.04	0.06	0.02	0.05	0.51	0.03	0.02	6.75	0.05	0.96	0.02	0.07	0	0.02	0.13	0.04	0.03	0.59	0.02	0	0	0.09	0.02	0	0.01	0	0	0.02	0.01	0	0.06	0	0.01	0.01	0	0.01	0.01	0.01	0	0	0
		SID001013TP20.RAV686.A2	20	2015-10-06	100	41.33	47.32	0.63	0.02	0.07	0.02	0.03	1.19	0.02	0.01	9.03	0	0.04	0.02	0.01	0	0.02	0.05	0.04	0.02	0.02	0.01	0	0.01	0	0	0.01	0	0	0	0	0	0	0.01	0	0.01	0	0	0.01	0	0.01	0
		SID001013TP21.RAV686.C3	21	2015-10-07	100	15.21	73.41	0.2	0.03	0.06	0.02	0.34	0.3	0.06	0.02	5.51	0.04	1.24	0.04	0.12	1.26	0.4	0.49	0.03	0.11	0	0.12	0	0.19	0.17	0.19	0.01	0.01	0	0	0.04	0.03	0.02	0.01	0	0.02	0.02	0.02	0	0.04	0.01	0.03	0.01	0
		SID001013TPV1.RAV690.A7	V1	2015-09-16	100	71.66	6.56	0.31	4.99	3.23	2.64	0.9	0.22	0.04	0.02	1.26	0.04	0.65	1.46	0.33	0	0.02	0.11	2.98	0.01	0.13	0.01	0.04	0	0.01	0	0	0	0.01	1.61	0	0	0	0.03	0	0.01	0.03	0	0	0	0.03	0.34	0.03	0.01
		SID001013TPV2.RAV690.H3	V2	2015-10-11	100	88.55	8.18	0.02	0.02	0.28	0.03	0.01	0.45	0.07	0.01	0.82	0.05	0.36	0.01	0.01	0	0.36	0.06	0.08	0.01	0.07	0.01	0.15	0	0	0.13	0.01	0.01	0.08	0.04	0	0	0	0	0.03	0	0	0	0	0	0	0	0	0.01
001-014	REF	SID001014TP1.RAV683.B3	1	2015-09-23	100	31.63	44.71	14.77	0.01	0.47	0.01	0.02	3	1.56	1	0.01	0.08	0.01	1.23	0.27	0.1	0.16	0.07	0	0.1	0.01	0.07	0.38	0	0.01	0.08	0.01	0.01	0	0	0.01	0.03	0	0.01	0.02	0.01	0.01	0.01	0.01	0.01	0.01	0.01	0.01	0.02
		SID001014TP2.RAV683.A2	2	2015-09-24	100	70.46	7.58	9.64	0.02	1.33	0.03	0.03	3.83	0.24	0.49	0.1	0.14	0.03	0.04	2.72	0.48	0.36	0.48	0.01	0.21	0.29	0.14	0.64	0.01	0.06	0.09	0.03	0	0.01	0.05	0.07	0.03	0.01	0.02	0.03	0.01	0.02	0	0.01	0.01	0.04	0.01	0.01	0.01
		SID001014TP3.RAV683.H10	3	2015-09-25	100	57.71	0.46	30.93	0.05	2.18	0.03	0.02	3.08	0.03	0.02	0.3	0.04	0.52	0.01	0.01	2.84	0.1	0.12	0.05	0.14	0.11	0.04	0.89	0.01	0.04	0	0	0.01	0.01	0	0.07	0.02	0.04	0.03	0	0	0.01	0.01	0.01	0	0.01	0	0	0.01
		SID001014TP4.RAV683.G9	4	2015-09-26	100	27.89	20.32	9.96	9.56	8.37	4.78	1.2	3.19	1.2	1.99	0.8	1.2	0.4	1.59	0.4	0.4	0.4	0.4	0.8	1.2	0.4	0.4	0.8	0.4	0.8	0.4	0.4	0.4
		SID001014TP5.RAV683.F8	5	2015-09-27	100	64.67	0.65	11.06	0.02	4.1	0.01	0.01	4.46	0.21	0.01	4.29	0.02	0.18	0.25	0	2.8	1.15	0.04	0.38	0.09	0	0.76	0	0.52	0.26	1.42	0.23	0.02	0.02	0.39	0.06	0.02	0.15	0.07	0.54	0.02	0.32	0.03	0	0.08	0.08	0	0.01	0.14
		SID001014TP6.RAV683.E7	6	2015-09-28	100	57.17	0.36	1.16	0.01	6.96	0.01	0.09	4.89	0.08	0.02	3.8	0.06	1.14	0.66	0.01	1.65	2.73	0.05	0.48	0.01	0.24	0.04	2.37	0.01	1.77	0.24	3.78	1.07	1.14	0.02	0.01	1.59	0.15	0.04	0.81	0	0.24	0.81	0.01	1.39	0.09	0.01	0.32	0
		SID001014TP7.RAV683.D6	7	2015-09-29	100	54.07	0.24	22.68	0.02	9.02	0.02	0.01	4.25	0.02	6.56	0.05	0.17	0.02	0.01	1.52	0.11	0.01	0.04	0.06	0	0.15	0.02	0.06	0.34	0.13	0.06	0.03	0.05	0.01	0.02	0.05	0	0.03	0.06	0.03	0	0.02	0	0	0.01	0.02	0	0.01	0
		SID001014TP8.RAV683.C5	8	2015-09-30	100	66.9	1.5	8.15	0.04	7.76	0.02	0.02	2.96	0.08	0.01	6.6	0.06	0.43	0.11	0	2.35	0.44	0.04	0.05	0.16	0	0.34	0.26	0.27	0.39	0.14	0.01	0	0	0.15	0.01	0.07	0.13	0	0	0.03	0.07	0.1	0.02	0.07	0.01	0	0.01	0.03
		SID001014TP9.RAV683.B4	9	2015-10-01	100	68.77	0.57	6.99	0.01	9.98	0	0.02	2.91	0.05	0.01	5.23	0.05	0.15	0.08	0.01	2.09	0.24	0.02	0.04	0	0.08	0.18	0.07	0.96	0	0.6	0.1	0.01	0.01	0	0.26	0.04	0.02	0.05	0	0.04	0.06	0.01	0.04	0	0.04	0.01	0.01	0.01
		SID001014TP10.RAV683.A3	10	2015-10-02	100	65.98	0.91	11.51	0.03	9.68	0.01	0.01	2.76	0.03	4.86	0.04	0.18	0.03	0.01	1.72	0.19	0.04	0.01	0.01	0.07	0	0.12	0	0.09	0.68	0.24	0.16	0.03	0	0.09	0.02	0.02	0.06	0	0.01	0.06	0.01	0.04	0	0	0.02	0.02	0.01	0
		SID001014TP11.RAV683.H1	11	2015-10-03	100	51.47	0.59	12.82	0.05	11.61	0.03	0.01	1.74	0.01	3.78	0.08	0.36	0.24	0.03	1.86	1.82	0.19	0.06	0	0.16	0.01	2.46	0.66	0.77	0	3.65	0.89	0	0.23	0.01	0	1.31	0.27	0.03	0.44	0	0.01	0.18	0.35	0.16	0.03	0.19	0.16	0.02
		SID001014TP12.RAV683.G10	12	2015-10-04	100	62.8	1.2	9.9	0.02	12.75	0.01	0.01	1.52	0.11	4.1	0.04	0.12	0.04	0.01	2.37	0.62	0.15	0	0.19	0.99	0	0.38	1.06	0.19	0.24	0.01	0.01	0.05	0.01	0.01	0.17	0.01	0.26	0.24	0.02	0.04	0.01	0.03	0.01	0.02	0.02	0.02	0.04	0.01
		SID001014TP13.RAV683.F9	13	2015-10-05	100	39.76	0.73	4.88	0.08	6.83	0.05	0.03	0.93	0.1	0.02	2.66	0.03	32.12	0.02	0.03	1.01	1.76	0.21	0.1	0.2	3.56	0	0.03	1.28	0.07	0.16	0.39	0.02	0.02	0.01	0.28	0.05	0.02	0.58	0.02	0.29	0.86	0.01	0.1	0.05	0.02	0.02	0.02	0.06
		SID001014TP14.RAV683.E8	14	2015-10-06	100	60.09	0.34	14.83	0.03	13.05	0.02	0.01	1.85	0.03	0.01	6.07	0.03	0.31	0.01	0.01	2.32	0.11	0	0.01	0	0.14	0.12	0.06	0.33	0	0.03	0	0	0.01	0.02	0.01	0	0.01	0.01	0	0.01	0.02	0	0.01	0	0	0	0.01	0
		SID001014TP15.RAV683.D7	15	2015-10-07	100	65.05	0.32	7.43	0.03	12.51	0.03	0.02	2.33	0.06	6.33	0.04	0.14	0.05	0.09	2.05	0.95	0.07	0.18	0.1	0	0.3	0.14	0.65	0.07	0.16	0.06	0	0	0.01	0.04	0.03	0.05	0.01	0.03	0.01	0.04	0.02	0.02	0.03	0.01	0.01	0.02	0.05	0.01
		SID001014TP16.RAV683.C6	16	2015-10-08	100	61.9	0.67	11.04	0.04	9.76	0.03	0.01	1.95	0.07	0.01	4.78	0.01	0.16	0.09	0.02	1.94	1.39	0.06	2.26	0.04	0.09	0	0.6	0.47	1.14	0.21	0.3	0.02	0.03	0.04	0.05	0.01	0.15	0.08	0.05	0.01	0.09	0.02	0.01	0.01	0.06	0	0.05	0.01
		SID001014TP17.RAV683.B5	17	2015-10-09	100	62.24	0.72	4.56	0.03	11.1	0.01	0.04	1.77	0.05	0.02	3.32	0.07	0.37	0.14	0.03	1.86	1.53	0.17	5.5	0.11	0	0.3	0.01	0.35	0.13	0.8	0.68	0	0.01	0.01	0.58	0.01	0.03	0.24	0.01	0.02	0.39	1.07	0.13	0	0.04	0.01	0.05	0.02
		SID001014TP18.RAV683.A4	18	2015-10-10	100	68.94	0.59	4.76	0.02	8.65	0.01	0.05	1.72	0.03	0.01	6.79	0.02	0.33	0.08	0.01	3.43	0.7	0.03	0.69	0.2	0.01	0.41	0.27	0.88	0	0.19	0.1	0.04	0.11	0	0.01	0.08	0.01	0.06	0.04	0	0.01	0.02	0.02	0.02	0.14	0.02	0.03	0.03
		SID001014TP19.RAV683.H2	19	2015-10-11	100	53.39	2.47	4.32	0.02	12.09	0.04	0.03	2.11	0.04	6.67	0.07	0.74	0.19	0.03	6.33	1.54	0.12	0.93	0.26	0	1.24	1.07	0.21	0	2.6	0.67	0.02	0.19	0	0	0.5	0.09	0.09	0.09	0.01	0.1	0.28	0.03	0.44	0.07	0.01	0.04	0	0.06
		SID001014TP20.RAV683.G1	20	2015-10-12	100	41.4	1.69	5.52	0.01	10.77	0.02	0.04	1.73	0.03	0	8.52	0.05	0.75	0.59	3.78	2.25	0.23	2.62	0.23	0.01	2.48	1.74	0.11	0.01	6.03	0.7	0	0.55	0.01	0	0	1.53	0.26	0.07	0.22	0.01	0.05	2.42	0.01	0.84	0.14	0.02	0.1	0.29
		SID001014TP21.RAV683.F10	21	2015-10-13	100	46.45	3.38	5.24	0.04	29.5	0.03	0.03	1.35	0.05	6.39	0.03	0.31	0.11	0.06	2.94	0.45	0.08	0.47	0	0.13	0	0.28	0	0.33	0.15	0.01	0.74	0.13	0.02	0	0	0.3	0.01	0.04	0.06	0.03	0.05	0	0.25	0.06	0.01	0.03	0.01	0
		SID001014TP22.RAV683.E9	22	2015-10-14	100	50.22	2.94	2.74	0.02	24.97	0.01	0.14	1.61	0.03	0.01	9.15	0.04	0.49	0.03	0.02	5.35	0.53	0.04	0.12	0.01	0.2	0	0.15	0.01	0.09	0.15	0	0.12	0.06	0.01	0.03	0.01	0.02	0.01	0.15	0.05	0	0.01	0.01	0.01	0.01	0.1	0.03	0.02
		SID001014TPV1.RAV690.H8	V1	2015-09-21	100	34.15	41.49	0.02	0.04	3.78	0.06	0.02	2.25	10.86	0.01	1.16	0.04	1.01	0.04	0	0.48	0.06	0.02	0.3	0	0.13	0.24	0.78	0	0.03	1.58	0.02	0.03	0.01	0	0.96	0.02	0	0.05	0.03	0.01	0.01	0.02	0.02	0	0.06	0.01	0	0.01
		SID001014TPV2.RAV690.B5	V2	2015-10-16	100	53.03	4.51	0.25	2.56	17.84	1.68	0.39	1.86	0.08	0.04	1.93	0.03	0.23	0.27	0.19	1.52	3.04	0.11	2.96	0.01	0.18	0.88	0.04	0	0.75	0.59	0.01	1.21	0.57	0.79	0.05	0	0.01	0.12	0.05	0.05	0.17	0.01	0.03	0.13	0.31	0.03	0.33	0.1
001-015	TRT3	SID001015TP1.RAV684.E3	1	2015-09-29	100	51.34	0.23	43.98	0.03	0.27	0.01	0.04	0.4	2.36	0.02	0.01	0.05	0.73	0.01	0.01	0.18	0.01	0.06	0.07	0.01	0	0	0.01	0.01	0	0.02	0.02	0.02	0	0.01	0	0	0.03	0.01	0	0	0	0.01	0	0.01	0	0.01	0	0
		SID001015TP2.RAV684.F4	2	2015-09-30	100	67.51	0.14	16.5	0.4	0.21	0.07	0.3	13.22	0.01	0.03	0.56	0	0.02	0.78	0.02	0.01	0	0.05	0.01	0	0.07	0	0.01	0	0.02	0.01	0	0.01	0.01	0	0	0.01	0	0.01	0.01
		SID001015TP3.RAV684.G5	3	2015-10-01	100	71.26	0.21	2.05	0.03	0.26	0.01	0.03	0.2	19.87	0.01	0.01	0.04	2.8	0.02	3.03	0.03	0	0	0	0.02	0.01	0	0	0	0	0	0	0	0	0	0	0.01	0.01	0	0
		SID001015TP4.RAV684.H6	4	2015-10-02	100	82.09	0.33	0.46	0.05	0.37	0.04	0.03	0.18	10.33	0.03	0.03	1.2	0	0.01	4.63	0	0.04	0.03	0.02	0	0	0	0.01	0	0.01	0.01	0.01	0.01	0.01	0	0	0.01	0.01	0	0
		SID001015TP5.RAV684.A8	5	2015-10-03	100	83.4	0.24	0.12	0.05	0.24	0.04	0.02	0.18	9.78	0.01	0.01	0.04	0.57	0.01	5.1	0.01	0	0.06	0.01	0	0.01	0	0	0.02	0	0	0	0	0.01	0.01	0	0	0	0	0	0	0
		SID001015TP6.RAV684.B9	6	2015-10-04	100	64.04	0.2	25.33	0.04	0.11	0.02	0.04	0.36	5.31	0.02	0.02	0.03	0.64	0	0	3.69	0	0.02	0.02	0.01	0	0	0	0	0	0	0	0.02	0	0.01	0	0.01	0	0	0	0	0.01	0	0	0	0
		SID001015TP7.RAV683.G11	7	2015-10-05	100	73.72	0.16	7.52	0.06	0.21	0.02	0.01	0.18	12.6	0.01	0.02	0.03	0.52	0	0.01	4.79	0	0	0.05	0	0	0	0	0.01	0	0	0	0	0.01	0	0.01	0
		SID001015TP8.RAV684.D1	8	2015-10-06	100	76.76	0.18	1.04	0.05	0.24	0.03	0.01	0.16	14.12	0.01	0.01	0.04	1.32	0	5.76	0.12	0	0	0.01	0.06	0.01	0.01	0	0.03	0	0	0	0	0	0
		SID001015TP9.RAV684.E2	9	2015-10-07	100	77.9	0.13	0.21	0.07	0.62	0.02	0.02	0.28	13.22	0.01	0.01	1.09	0	0.02	6.17	0	0.07	0.01	0	0.01	0	0.02	0.01	0.02	0	0.01	0	0	0	0.01	0.01	0	0	0.01	0.01	0	0	0	0	0
		SID001015TP10.RAV684.F3	10	2015-10-08	100	76.85	0.15	0.12	0.02	0.62	0.01	0.03	0.33	13.89	0	0	0.04	1.49	0.01	0.01	6.19	0.02	0	0.01	0.06	0	0.02	0	0.01	0.01	0.03	0.01	0.01	0.02	0	0	0.03	0.01	0	0.01	0	0	0
		SID001015TP11.RAV684.G4	11	2015-10-09	100	56.55	0.35	32.34	0.04	0.39	0.04	0.02	0.35	6.81	0.02	0.06	0.73	0.01	0.02	2.07	0.03	0.02	0	0.03	0.01	0	0.01	0.02	0.01	0.01	0.01	0	0.01	0	0	0.01	0.01	0	0.01	0	0	0
		SID001015TP12.RAV684.H5	12	2015-10-10	100	26.76	0.19	3.61	0.04	0.35	0.04	0.02	0.11	1.5	0.02	65.57	0.09	0.02	0.01	1.56	0	0	0	0.03	0	0.01	0.01	0	0	0	0	0.01	0.01	0	0.01	0
		SID001015TP13.RAV684.A7	13	2015-10-11	100	78.59	0.33	3.82	0.07	1.04	0.01	0.01	0.24	10.97	0.02	0.04	0.85	0	0.02	3.82	0	0.01	0.05	0	0.01	0.01	0	0	0.01	0	0	0.01	0	0	0	0.04	0	0	0.01	0
		SID001015TP14.RAV685.G6	14	2015-10-12	100	84.21	0.09	0.56	0.03	2.15	0.01	0.01	0.43	5.43	0.01	0.01	0.03	1.19	5.71	0.01	0	0.01	0.03	0	0	0	0	0	0	0.02	0	0	0	0	0.01	0	0.01	0	0.01	0
		SID001015TP15.RAV685.H7	15	2015-10-13	100	21.23	21.23	5.48	2.05	4.79	1.37	8.22	4.79	4.11	4.79	1.37	0.68	3.42	0.68	1.37	0.68	0.68	0.68	0.68	1.37	0.68	0.68	1.37	0.68	2.74	0.68	0.68	0.68	0.68	0.68	0.68
		SID001015TP16.RAV684.E10	16	2015-10-14	100	50.77	0.08	36.14	0.03	1.33	0.02	0.02	0.52	7.44	0.02	0.05	0.47	0	2.96	0.01	0	0.01	0.03	0	0.01	0.02	0.01	0.01	0	0	0.01	0.01	0	0	0.01
		SID001015TP17.RAV685.E4	17	2015-10-15	100	59.42	0.11	16.31	0.03	1.82	0.03	0.01	0.5	16.47	0.01	0.01	0.03	0.77	4.38	0.01	0.01	0.05	0	0	0	0	0.01	0.01	0	0	0.01
		SID001015TP18.RAV685.D3	18	2015-10-16	100	82.55	0.11	1.02	0.02	1.99	0.02	0.02	0.22	6.81	0.04	0.63	0	0.03	6.39	0.01	0.01	0	0.03	0.01	0.01	0	0	0	0.01	0	0.01	0.01	0.01	0	0	0.01	0	0.01	0	0.01	0	0.01
		SID001015TP19.RAV685.C2	19	2015-10-17	100	84.18	0.13	0.29	0.02	1.18	0.02	0	0.18	8.34	0.02	0.05	0.57	0	0	4.94	0.01	0.01	0.02	0	0.01	0	0	0.01	0.01	0	0	0	0
		SID001015TP20.RAV684.B8	20	2015-10-18	100	86.72	0.2	0.11	0.02	1.23	0.02	0.05	0.17	6.48	0.01	0	0.02	0.72	0.01	0.01	3.75	0.08	0.01	0.13	0.01	0.05	0	0	0	0.01	0.01	0.01	0.02	0.01	0	0	0	0.01	0	0.03	0	0	0.02	0	0.01	0	0	0	0
		SID001015TP21.RAV684.F11	21	2015-10-19	100	64.32	0.18	24.94	0.03	1.02	0	0.03	0.4	6.29	0.01	0.01	0.03	0.54	0.01	2.04	0	0	0.01	0.04	0.01	0	0	0	0	0	0	0	0	0	0.02	0	0.01	0	0
		SID001015TP22.RAV684.C9	22	2015-10-20	100	63.2	0.16	17.91	0.03	2.54	0.04	0.05	0.52	10.75	0.02	0.01	0.04	0.42	0.02	4.02	0.01	0.02	0.03	0.04	0.01	0	0	0.01	0.01	0	0	0	0.03	0	0	0	0.02	0.01	0.02	0	0.01	0	0.01	0	0.01	0
		SID001015TP23.RAV685.F5	23	2015-10-21	100	69.87	0.11	2.58	0.02	5.19	0.02	0.02	0.46	15.48	0.02	0.01	0.02	1.06	0.01	5.04	0	0.01	0.01	0	0	0	0	0	0.01	0	0	0	0	0.01	0	0	0.01	0
		SID001015TPV1.RAV690.E4	V1	2015-09-28	100	89.71	0.13	0.05	0.05	0.92	0.04	0.03	0.16	7.29	0.01	0.01	0.03	0.78	0.01	0.02	0.11	0	0.01	0.02	0.01	0.11	0.01	0.01	0	0.01	0	0.1	0.01	0	0.01	0.01	0	0	0.03	0	0.01	0.04	0.03	0.01	0	0.02	0.01	0	0
		SID001015TPV2.RAV690.C5	V2	2015-10-23	100	19.6	0.31	0.22	50.01	6.23	7.6	0.32	0.25	10.65	0.06	0.07	0.01	0.51	0.09	1.38	0.84	0.04	0.07	0.24	0	0.03	0.01	0.03	0.01	0.01	0.01	0	1.2	0.01	0.01	0	0.02	0.01	0	0.01	0.01	0.01	0.01	0	0.01	0	0	0	0
001-016	TRT2	SID001016TP1.RAV688.A9	1	2015-10-01	100	60.16	0.12	21.43	0	0.04	0.01	0.05	0.61	7.32	8.51	0.07	0.18	0.01	0.01	0.09	0.03	0.59	0.06	0.04	0.01	0.07	0	0.01	0.1	0.05	0.02	0.04	0	0.05	0	0	0	0.01	0	0.09	0	0.01	0.02	0.02	0	0	0.01	0	0
		SID001016TP2.RAV688.C12	2	2015-10-02	100	0.08	46.55	0.04	0.01	0	0.03	0.02	0.01	0	0	52.82	0.25	0.01	0.02	0.03	0.01	0.02	0.02	0.01	0	0	0	0	0	0	0.01	0	0	0	0	0	0	0	0	0	0	0.01	0	0	0	0
		SID001016TP3.RAV688.E5	3	2015-10-03	100	0.07	40.56	43.55	0.02	0.04	0.1	10.89	0.03	0.05	1.13	0.02	0.07	0.1	0.01	0.25	0.01	0.53	0.45	0.81	0.05	0.01	0.26	0	0.31	0.03	0.17	0	0.02	0.03	0.07	0.13	0.02	0.02	0.01	0.02	0.02	0.04	0	0.03	0.01	0	0	0.01	0
		SID001016TP4.RAV688.H9	4	2015-10-04	100	0.12	96.33	1.25	0.04	0.01	0.02	0.18	0	0.05	0.01	0.06	0.19	0.01	0.13	0.56	0.08	0.25	0.03	0.18	0.01	0.05	0	0.05	0.01	0	0.01	0	0.05	0.06	0.01	0.01	0.01	0	0.01	0	0.09	0.01	0.03	0	0	0	0.01	0	0.01
		SID001016TP5.RAV688.B10	5	2015-10-05	100	59.5	0.19	3.01	0.21	0.09	0.05	0.15	0.34	30.42	4.52	0.05	0.11	0	0.01	0.15	0.01	0.24	0.19	0.08	0.03	0.04	0	0.08	0.08	0.06	0	0.03	0.04	0.02	0.01	0.04	0	0.04	0	0.03	0	0	0.02	0.01	0.01	0	0.01	0.03	0.01
		SID001016TP6.RAV689.H1	6	2015-10-06	100	0.4	84.29	0.69	0.09	0.01	0.09	0.3	0.05	0.37	0.07	0.02	0.11	0.81	0.01	0.4	0	4.32	0.6	3.17	0	0.28	0.44	0.01	0.61	0.51	0.4	0.02	0.01	0.02	0	0.34	0.22	0.12	0.31	0.03	0.13	0.05	0.06	0.09	0.01	0.04	0.02	0.09	0
		SID001016TP7.RAV688.F6	7	2015-10-07	100	0.05	96.96	0.52	0.04	0.03	0.05	0.2	0.01	0.12	0.01	0.01	0.08	0.22	0.07	0.57	0.1	0.37	0	0.07	0.06	0	0.01	0.04	0.01	0.01	0.05	0.06	0.01	0.01	0	0.01	0.02	0.02	0.02	0.01	0.02	0.01	0.03	0.01	0	0.02	0.01	0	0
		SID001016TP8.RAV688.A11	8	2015-10-08	100	0.24	29.24	69.2	0.04	0.04	0.06	0.07	0.02	0.18	0.03	0.05	0.38	0.01	0.04	0.02	0.07	0.01	0.08	0.01	0.02	0.01	0.01	0.01	0.01	0.02	0.01	0.01	0.02	0.01	0.01	0.02	0.01	0.02	0.04	0.01	0.01	0.01
		SID001016TP9.RAV688.C11	9	2015-10-09	100	63.5	0.14	0.76	0.01	0.03	0.03	0.08	0.7	27.06	6.79	0.05	0.06	0.01	0	0.09	0.02	0.38	0.04	0.02	0.01	0.01	0.04	0.03	0	0	0.01	0.01	0.01	0.02	0.03	0.01	0.01	0.01	0.01	0.01	0	0.01	0	0	0.01	0.01	0	0.01	0.01
		SID001016TP10.RAV688.E4	10	2015-10-10	100	0.06	75.41	7.65	0.02	0.1	0.04	0.57	0.02	0.09	0.05	0.01	0.04	0.23	0.02	0.19	0.01	0.33	0.18	0.06	0.01	1.6	0.11	0.83	0.01	0.78	3.55	0.09	0	0	0	0.01	1.31	0.33	0.4	0.08	2.34	0.9	0	0.05	0	0.32	0.31	0.01	0.07
		SID001016TP11.RAV688.G7	11	2015-10-11	100	0.07	89	8.11	0.03	0.03	0.04	0.11	0.02	0.09	0.01	0.02	0.05	0.39	0	0.19	0.05	0.08	0.01	0	0.18	0.01	0.11	0.02	0.07	0	0.31	0.01	0	0	0	0.06	0.09	0.06	0.01	0.3	0.04	0	0.01	0.03	0.07	0.01	0.02	0.02	0
		SID001016TP12.RAV688.B12	12	2015-10-12	100	0.19	44.7	0.46	0.03	0.07	51.48	0.09	0.08	0.06	0.04	0.01	0.09	0.24	0.01	1.23	0.01	0.35	0.28	0.04	0.01	0.08	0.01	0.01	0.01	0.04	0.01	0.01	0.02	0.01	0.06	0.01	0.01	0.01	0.01	0.08	0.01	0.01	0.01	0.01	0.02	0.02	0.04	0.01	0.02
		SID001016TP13.RAV688.D12	13	2015-10-13	100	0.08	47.91	0.09	0.01	0	0.02	0.02	0.07	0.02	51.25	0.34	0.02	0	0.04	0.02	0	0.01	0	0.01	0.01	0.01	0	0	0	0	0.01	0	0	0	0	0	0	0	0	0	0	0
		SID001016TP14.RAV688.F5	14	2015-10-14	100	0.09	37.3	24.53	0.03	0.02	0.29	0.03	0.03	0.09	0.03	0.01	36.76	0.01	0.2	0	0.02	0.12	0.01	0.13	0	0.01	0.02	0.01	0.01	0.01	0	0	0	0.01	0.01	0	0	0.01	0.01	0	0	0	0.01	0	0.12	0.03	0	0.01	0.01
		SID001016TP15.RAV688.H8	15	2015-10-15	100	0.08	79.21	11.72	0.01	0	0	0.15	0.03	0.04	0	0.03	0.02	0.21	0.02	0.19	0	1.18	0.31	1.21	0.39	0.07	0.47	0	0.32	1.15	0.21	0	0.03	0	0.02	0.51	0.08	0.16	0	0.04	0.74	0.12	0	0.04	0.03	0.23	0.08	0.06	0.01
		SID001016TP16.RAV689.G1	16	2015-10-16	100	0.31	97.09	0.3	0.05	0.05	0.05	0.05	0.07	0.11	0	0.03	0.06	0.41	0.01	0.13	0	0.07	0.13	0.01	0.2	0	0.05	0.01	0.03	0.01	0.02	0.24	0.03	0	0.01	0	0	0.03	0.08	0.01	0.01	0	0.1	0.03	0	0	0.01	0.02	0.01
		SID001016TP17.RAV689.A2	17	2015-10-17	100	0.28	29.12	45.42	0.08	0.06	0.07	0.03	0.03	0.09	0.04	24.04	0.37	0.02	0.01	0.02	0.01	0.08	0.01	0	0	0.01	0.01	0	0.01	0.01	0	0	0	0.01	0.01	0.01	0	0	0.02	0	0.01	0	0	0.01	0	0.01	0.01	0.01	0
		SID001016TP18.RAV688.G6	18	2015-10-18	100	0.1	79.81	19.07	0.02	0.03	0.06	0.03	0.02	0.04	0.01	0.04	0.32	0.01	0.02	0.08	0.03	0.01	0	0.08	0.03	0	0.02	0	0.01	0.01	0	0.04	0	0.01	0.01	0	0.01	0	0	0.01	0	0.01	0.01	0	0
		SID001016TP19.RAV688.A10	19	2015-10-19	100	0.14	36.66	50.06	0.09	0.02	0.21	7.54	0.03	0.09	2.38	0.03	0.06	0.09	0	0.38	0.34	0.24	0.62	0.06	0	0.12	0.02	0.17	0.01	0.04	0.16	0	0.04	0.03	0.06	0.08	0.03	0.01	0	0.01	0.02	0.01	0.02	0	0.02	0	0.01	0.01	0
		SID001016TP20.RAV688.D4	20	2015-10-20	100	0.07	94.75	0.14	0.03	0.16	0.01	0.05	0.04	0.02	0.01	0.01	0.04	0.31	0.02	0.26	0.01	0.12	0.05	0.05	0.77	0.06	0.11	0	0.01	0.05	0.01	0.48	0.01	0	0.12	0.51	0.03	0.01	0.58	0.09	0	0	0.01	0.04	0.08	0.01	0	0.02	0.1
		SID001016TP21.RAV688.F4	21	2015-10-21	100	0.07	53.67	37.95	0.04	0.03	0.03	0.08	0.01	0.01	0.01	0.07	0.05	0.34	0.01	1.46	1.11	0.71	0.15	0.01	0.09	0.02	1.57	0.58	0	0	0.2	0.4	0.03	0.01	0.01	0	0.29	0.09	0.13	0.02	0.02	0.06	0.02	0.03	0.32	0.01	0	0.04	0.01
		SID001016TP22.RAV688.H7	22	2015-10-22	100	0.05	1.18	64.49	0.03	25.7	0.27	0.03	0.03	0.07	0.01	2.69	0.04	0.19	0.02	0.01	4.13	0.05	0.03	0.07	0.02	0.01	0	0	0.01	0.04	0.56	0	0.03	0.01	0.04	0	0	0.01	0.02	0	0.01	0.01	0.01	0.02	0	0	0.01	0	0.05
		SID001016TP23.RAV688.B11	23	2015-10-23	100	0.09	98.81	0.09	0.03	0.02	0.02	0.03	0.01	0.03	0	0.02	0.3	0	0.07	0	0.04	0.15	0.02	0.07	0.01	0.03	0	0.02	0.01	0	0	0.03	0.01	0	0.01	0	0	0.01	0	0.01	0.01	0.01	0	0	0.01	0	0
		SID001016TPV1.RAV690.C2	V1	2015-09-30	100	0.4	94.31	0.07	1.47	0.74	1.35	0.22	0.02	0.08	0.01	0.06	0.08	0.28	0.01	0.08	0.01	0.02	0.01	0.02	0.02	0.12	0.03	0.01	0.03	0.02	0.01	0.11	0.01	0.01	0.01	0	0	0.04	0.04	0	0	0.07	0.01	0	0	0	0	0.03	0
		SID001016TPV2.RAV690.G10	V2	2015-10-23	100	1.11	60.41	33.97	0.13	0.07	2.94	0.01	0.1	0.03	0.02	0.46	0.04	0.06	0.02	0.54	0	0	0.01	0	0.01	0.02	0	0	0	0	0	0	0	0	0.01	0	0	0	0	0	0	0	0	0	0	0
001-017	TRT1	SID001017TP1.RAV685.B11	1	2015-10-29	100	5.14	0.15	19.51	0.03	0.1	30.03	0.03	4.15	26.7	0	0.35	13.55	0	0.01	0.01	0.03	0.02	0	0	0	0	0.01	0.01	0	0.01	0.01	0.04	0	0	0	0	0	0	0	0	0.01	0.01	0	0	0
		SID001017TP2.RAV685.A10	2	2015-10-30	100	3.72	0.12	1.92	1.81	0.05	21.9	0.7	28.59	23.22	0	0.02	0.02	1.03	16.39	0.05	0.04	0.03	0.02	0.01	0.09	0.01	0.02	0	0	0	0.03	0.01	0.03	0	0.02	0	0	0.01	0.01	0.03	0	0	0.01	0	0.02	0.01	0.04	0	0
		SID001017TP3.RAV685.H8	3	2015-10-31	100	35.42	28.12	1.04	4.17	1.04	1.04	10.42	1.04	3.12	3.12	2.08	1.04	1.04	1.04	1.04	1.04	2.08	2.08
		SID001017TP4.RAV686.C6	4	2015-11-01	100	11.74	0.19	19.62	0.4	0.12	52.75	0.06	5.11	1.62	0	0.01	0.04	0.11	6.23	0.11	0.88	0.42	0.03	0.02	0.01	0.08	0.02	0	0.02	0.01	0.09	0	0	0	0.01	0	0	0	0.01	0.01	0	0.2	0.01	0.01	0.01	0	0	0	0.01
		SID001017TP5.RAV686.B5	5	2015-11-02	100	5.27	0.19	11.03	0.04	0.16	0.32	1.67	74.54	2.1	0.01	0.02	0.08	0.36	2.68	0.53	0	0.39	0.23	0.01	0.01	0.08	0.02	0.04	0.03	0.01	0.01	0	0.02	0	0.01	0.02	0.01	0.02	0	0	0	0	0.02	0	0	0	0	0.01	0
		SID001017TP6.RAV686.A4	6	2015-11-03	100	1.91	0.16	3.15	0.02	0.06	0.04	0.49	68.88	8.95	0.03	0.04	0.01	1.22	14.58	0.01	0.01	0.01	0.01	0.02	0.05	0	0.01	0	0	0	0.01	0.01	0	0.01	0.02	0.01	0.21	0.01	0.01	0.01	0	0	0	0.01	0	0	0
		SID001017TP7.RAV686.H2	7	2015-11-04	100	1.44	0.18	57.95	0.02	0.06	0.07	0.31	30	4.93	0.01	0.02	0.06	0.75	3.58	0.02	0.05	0.11	0.02	0.06	0.07	0.07	0.01	0	0.03	0.01	0	0	0.02	0.01	0	0.01	0	0.04	0	0.03	0	0.01	0	0.01	0.01	0.01	0.01	0
		SID001017TP8.RAV686.G1	8	2015-11-05	100	0.21	0.13	1.78	38.28	0.06	20.78	0.86	29.87	6.04	0.01	0.04	0.6	0.81	0.02	0	0.06	0.01	0.03	0.01	0.02	0	0.03	0	0.03	0	0.01	0.01	0.03	0.01	0	0.01	0	0.1	0.01	0.01	0.01	0.01	0	0.01	0	0.01	0	0.01	0.01
		SID001017TP9.RAV685.B12	9	2015-11-06	100	0.42	0.12	0.63	0.01	0.03	0.03	0.12	46.9	3.84	0.01	0	0.46	0.77	0	0	0	0.01	46.49	0.03	0	0.01	0	0	0	0	0.01	0	0	0.02	0	0	0.01	0	0.02	0	0	0	0	0
		SID001017TP10.RAV685.A11	10	2015-11-07	100	0.28	0.14	3.22	0.02	0.05	0.6	0.83	39.37	5.77	0.01	0.02	0.01	0.5	0.42	0.08	0	0.01	0.03	0	48.35	0.08	0	0	0	0	0	0.04	0.03	0.01	0	0.01	0.01	0	0	0.01	0	0	0.03	0	0
		SID001017TP11.RAV685.H9	11	2015-11-08	100	27.6	12.67	15.84	1.36	4.07	4.07	2.26	4.52	4.52	0.45	1.36	0.45	3.62	1.81	0.45	0.45	1.81	4.07	0.9	0.45	0.45	0.9	0.9	0.45	1.36	2.26	0.45	0.45
		SID001017TP12.RAV685.G8	12	2015-11-09	100	0.32	0.23	0.1	0.02	0.01	29.59	19.96	25.59	16.7	0.02	0.02	0.03	0.26	0.66	1.93	0	0.02	0.07	0	1.79	0.02	0.01	0	0.01	2.46	0.06	0.01	0	0.01	0.01	0.01	0	0.02	0.03	0	0.01	0	0	0	0
		SID001017TP13.RAV686.B6	13	2015-11-10	100	0.15	0.17	43.5	1.96	0.12	11.9	2.27	12.29	21.75	0.35	0.01	0.03	0.78	2.74	0.08	0.01	0.05	0.01	0	0.44	0.02	0.01	0.01	0.02	0.01	0	0.01	0.43	0.01	0.01	0.19	0.02	0.07	0	0	0.08	0.05	0	0.06	0.02	0.01	0.01	0	0.05
		SID001017TP14.RAV686.A5	14	2015-11-11	100	0.09	0.17	0.17	0.04	0.05	21.58	0.4	17.95	37.91	0.01	0.01	0.04	0.47	19.48	0.59	0	0.05	0.14	0.04	0.07	0.02	0	0.02	0.05	0.01	0.03	0.03	0	0	0.27	0.02	0.02	0.09	0.11	0	0	0	0.01	0	0.01	0	0	0	0
		SID001017TP15.RAV686.H3	15	2015-11-12	100	0.13	0.13	0.06	0.04	0.04	25.77	7.68	0.56	29.36	0.02	0.01	0	1.6	31.78	0.93	0.01	0.02	0.07	0.12	0	0.13	0.02	0.01	0	0.01	0	0.01	1.01	0	0.01	0.01	0.26	0.01	0	0.11	0.01	0	0.01	0	0.03	0	0	0.01	0
		SID001017TP16.RAV686.G2	16	2015-11-13	100	0.18	0.16	9.76	0.02	0.02	1.18	2.7	1.69	17.99	0	0.02	0.22	22.86	0.17	0	0.01	0.03	42.53	0.02	0	0	0.01	0	0.22	0.01	0.13	0.01	0.01	0.03	0	0	0	0	0.01
		SID001017TP17.RAV686.F1	17	2015-11-14	100	1.07	0.19	0.19	0.02	0.07	0.06	0.08	21.98	32.82	0.02	0.03	0.01	2.13	40.59	0.02	0	0.04	0.03	0.02	0.04	0.02	0	0.03	0.01	0.02	0	0	0.01	0	0.25	0	0	0.12	0	0.01	0.01	0.03	0.01	0	0.01	0	0	0
		SID001017TP18.RAV685.A12	18	2015-11-15	100	22.65	16.57	14.92	4.97	3.87	2.76	4.42	2.76	2.21	3.87	2.76	1.1	1.1	1.1	0.55	1.1	1.1	0.55	0.55	0.55	1.1	0.55	0.55	0.55	0.55	1.1	1.1	1.66	1.66	0.55	1.1
		SID001017TP19.RAV685.H10	19	2015-11-16	100	24.51	15.18	12.84	1.95	6.61	4.28	1.17	7.78	3.11	0.39	2.33	0.39	1.95	1.17	0.39	0.39	0.78	2.72	1.17	0.39	0.39	0.78	0.39	0.39	0.39	0.78	0.39	1.17	0.39	0.39	0.39	0.39	0.39	1.17	0.39	0.39	0.39	0.39	0.78	0.39
		SID001017TP20.RAV685.G9	20	2015-11-17	100	3.97	0.09	0.28	0.12	0.04	1.61	34.39	7.29	30.29	0	0.04	0.03	1.15	10.29	8.63	0.01	0.08	1.15	0.14	0.02	0.05	0.01	0.02	0	0.01	0.04	0	0.02	0	0	0.06	0.01	0.01	0	0.02	0.04	0	0.01	0.02	0	0.02	0	0.02	0
		SID001017TP21.RAV685.F8	21	2015-11-18	100	17.43	0.06	0.06	0.02	0.01	0.02	18.09	23.18	0.01	0.01	1.05	39.87	0.04	0	0.05	0	0.01	0	0	0.01	0.01	0.01	0.03	0	0	0	0	0	0	0.01	0	0
		SID001017TPV1.RAV690.F6	V1	2015-10-28	100	3.38	0.23	0.06	0.06	0.46	14.13	40.13	0.04	21.21	0.01	0.1	0.02	0.22	6.14	12.92	0	0	0.46	0.04	0	0.03	0.04	0	0	0.02	0	0	0	0.12	0	0.01	0	0	0	0	0.01	0	0	0	0	0	0	0.01	0.01
		SID001017TPV2.RAV690.H1	V2	2015-11-20	100	19.71	0.35	0.04	0.31	1.64	34.93	1.02	0.9	19.61	0.01	0.27	0.04	0.94	18.82	0.27	0	0.03	0.02	0.14	0	0.03	0.15	0.02	0.02	0.14	0.01	0	0.39	0	0	0.01	0.02	0.01	0	0.02	0.01	0.05	0.01	0	0	0	0	0	0
001-018	TRT3	SID001018TP1.RAV685.E5	1	2015-10-30	100	0.08	70.75	23.83	0.01	0.02	0.01	0.03	0.02	0.01	0.05	0.01	0.03	0.13	0.17	0	0.12	3.93	0.03	0	0.08	0.06	0.21	0	0.03	0	0.01	0.01	0.03	0	0	0.01	0.01	0.01	0	0	0	0	0.03	0	0	0.2	0.01	0.01	0
		SID001018TP2.RAV684.C10	2	2015-10-31	100	0.23	63.82	0.58	0.03	0.01	5.65	0.41	0.02	0.04	0.02	0.01	0.01	2.51	0.01	0.04	0	0.02	0.91	5.22	0.01	0.12	0.03	0.01	0.03	0.01	0.03	6.79	2.42	0.26	0.01	0	0	0.02	0.12	0.01	0.02	0	2.83	0.43	0.05	0.01	0.01	0.03	3
		SID001018TP3.RAV685.B3	3	2015-11-01	100	0.1	92.23	0.65	0.01	0.01	0.03	0.05	0.02	0.02	0.01	0.14	0.02	0.02	0	0.38	1.92	0.02	0.74	0.01	0.47	0.02	0.1	0.37	0.12	0.28	0.03	0.03	0	0.02	0.12	0.01	0.05	0.03	0.23	0.04	0.04	0.02	0.14	0	0.01	0	0.06	0.07	0.14
		SID001018TP4.RAV685.E7	4	2015-11-02	100	0.07	93.72	0.49	0.01	0.02	0.01	0.17	0.02	0.03	0	0.01	0.83	1.16	0.01	0.03	0.28	0.98	0.38	0.06	0.01	0.43	0.03	0.17	0	0.12	0.16	0.03	0.01	0	0.07	0.05	0.01	0.06	0.02	0.01	0.02	0.01	0.02	0.01	0.19	0.01	0	0.04	0.01
		SID001018TP5.RAV685.F6	5	2015-11-03	100	0.14	98.95	0.17	0.01	0.03	0.03	0.03	0.04	0.01	0.01	0	0.02	0.02	0.01	0	0.08	0.17	0.01	0.01	0	0.08	0.03	0.01	0.02	0	0.03	0.01	0	0.01	0	0.01	0.01	0	0	0	0.01	0	0.01	0.01	0.01	0	0.01
		SID001018TP6.RAV684.D11	6	2015-11-04	100	0.11	42.29	55.51	0.02	0.03	0.01	0.03	0.01	0.02	0.01	0.01	0.03	0.27	0.04	0.08	0.73	0.01	0.07	0.01	0.22	0.01	0.05	0	0.02	0.11	0	0.02	0.02	0.03	0.01	0	0.01	0.02	0.04	0.02	0.01	0.02	0.01	0	0	0	0	0	0.02
		SID001018TP7.RAV685.C4	7	2015-11-05	100	28.57	19.05	8.16	6.8	0.68	6.12	4.08	3.4	0.68	3.4	2.04	2.04	0.68	0.68	0.68	2.04	0.68	0.68	1.36	0.68	0.68	0.68	0.68	0.68	0.68	0.68	1.36	0.68	1.36
		SID001018TP8.RAV684.B10	8	2015-11-06	100	18.36	41.31	13.11	2.3	0.33	5.9	3.28	1.97	1.97	1.31	0.33	0.33	0.33	0.33	0.98	0.33	0.66	0.33	0.33	0.33	0.33	0.66	0.33	0.66	0.66	0.33	0.98	0.33	0.33	0.33	0.33	0.66
		SID001018TP9.RAV685.G7	9	2015-11-07	100	0.28	87.84	0.08	0.01	0.01	0.01	0.01	0.03	0.01	0.04	0.02	0.01	0.15	0.01	0.33	0.01	0.33	8.47	0.13	0.01	0.25	0.09	0.12	0	0.05	0.07	0	0	0.01	0.01	0.05	0.39	0.01	0.04	0.01	0.01	0.02	0.66	0.02	0.01	0.13	0.01	0.01	0
		SID001018TP10.RAV685.A1	10	2015-11-08	100	0.06	79.26	0.04	0.01	0.01	0.01	0.03	0.02	0	0	0.01	0.06	0.54	0.22	0.01	1.06	11.91	0	0.29	0.01	1.58	0.01	0.15	0.52	0	0.11	0.24	0.01	0	0.02	0.28	0.01	0.14	0	0.03	0.13	0	0.01	0	2.02	0	0.07	0.01	0.63
		SID001018TP11.RAV685.D5	11	2015-11-09	100	0.16	33.23	51.51	0.04	0.04	0.03	0.03	0.04	0.03	0.03	0.01	0.06	0.16	0	13.66	0.02	0.53	0.01	0.06	0.1	0.01	0.03	0.01	0.03	0.03	0.01	0	0	0.04	0	0.01	0.02	0	0	0	0.03	0	0	0	0	0
		SID001018TP12.RAV684.C11	12	2015-11-10	100	0.23	92.41	0.15	0.03	0	0.02	0.05	0	0.02	0	0.01	0.04	0.01	0.03	0	0.07	5.92	0.03	0	0.29	0.01	0.01	0.01	0	0.03	0	0.05	0.02	0.04	0.34	0.01	0.03	0.01	0.02	0.01	0	0.01	0.03	0	0.01	0	0	0	0
		SID001018TP13.RAV684.D10	13	2015-11-11	100	0.12	85.43	0.08	0.01	0.02	0.01	0.04	0.01	0	0.01	0.02	0.19	0.01	0.93	0	1.74	6.18	0.02	0.12	0	1.74	0.06	0.32	0	0	0.06	0.21	0.01	0.01	0.03	0.11	0.02	0.05	0.03	0.02	0.05	0.01	0.01	0.01	0.93	0.03	0	1.1	0
		SID001018TP14.RAV685.B2	14	2015-11-12	100	28.52	26.3	12.22	1.85	1.11	4.44	2.96	7.41	3.33	1.48	0.74	0.74	0.37	0.37	1.11	0.74	0.37	0.37	0.37	0.37	0.37	0.74	0.74	0.37	1.11	0.37	0.37	0.74
		SID001018TP15.RAV685.E6	15	2015-11-13	100	24.51	41.18	5.39	5.88	1.96	1.96	1.47	2.45	2.94	0.98	1.47	0.49	0.98	0.49	0.49	0.49	0.98	1.47	0.98	0.49	1.96	0.98
		SID001018TP16.RAV684.D12	16	2015-11-14	100	0.18	47.17	47.56	0.02	0.01	0.03	0.07	0.04	0.01	0.01	0.02	0.3	0.42	0.15	2.44	0.01	0	0.1	0.02	0.49	0.01	0.14	0	0.1	0.12	0.01	0.02	0	0	0.04	0.06	0.03	0.01	0	0.01	0.01	0.02	0	0	0.1	0.01	0.16	0.01	0
		SID001018TP17.RAV684.E11	17	2015-11-15	100	0.07	60	27.68	0.01	0.02	0.01	0.5	0.02	0.05	0.01	0.01	0.05	0.25	0.01	0.2	0	0.31	3.39	0.04	0.02	0.17	0.01	3.18	0.01	0.33	0.4	0.69	0.07	0.11	0	0.14	1.04	0.03	0.05	0.01	0.1	0.02	0.06	0	0.52	0.06	0.01	0.06	0.01
		SID001018TP18.RAV685.C3	18	2015-11-16	100	34.82	27.53	8.5	3.64	1.21	1.62	2.02	6.48	2.43	1.21	1.21	0.4	0.81	0.4	0.4	0.4	1.21	0.4	0.4	1.21	0.4	0.4	0.4	0.81	0.4	0.81	0.4
		SID001018TP19.RAV685.F7	19	2015-11-17	100	0.09	93.07	4.02	0	0.01	0.01	0.03	0.02	0.02	0.01	0	0.02	0.07	0	0.03	0	0.16	1.58	0.04	0	0.33	0.01	0.07	0.02	0.03	0	0	0.01	0.04	0	0	0	0.01	0	0.09	0.05	0.04	0	0.01	0	0	0.03	0	0
		SID001018TP20.RAV685.A2	20	2015-11-18	100	0.21	83.03	0.55	0.01	0.01	0.01	0.01	0.03	0	0	0	0.01	0.43	0	0.21	0	0.54	8.48	0.3	0	1.19	0.53	0.45	0.05	0.11	0	0.01	0.15	0.1	0.05	0.88	0	0.02	0	1.73	0.08	0	0.17	0	0.04	0.02	0.01	0.01	0
		SID001018TP21.RAV685.B1	21	2015-11-19	100	0.25	39.3	55.4	0.01	0.01	0.01	0.02	0.04	0.01	0.01	0.02	0.05	0.25	0.13	0.01	0.13	3.5	0.02	0.11	0	0.21	0.01	0.06	0.01	0.02	0.02	0.01	0.01	0.01	0.02	0.03	0.01	0	0.01	0	0.1	0	0.01	0.08	0.01	0.01	0	0	0
		SID001018TP22.RAV685.D4	22	2015-11-20	100	0.26	92.62	4.81	0.02	0.01	0.02	0.04	0.05	0.01	0.02	0.02	0.04	0.44	0.02	0.01	0.03	0.95	0	0.01	0.17	0.07	0.01	0.01	0.03	0	0.02	0.01	0	0.03	0.07	0.01	0	0	0.01	0.01	0	0.03	0.01	0.01	0.01	0.02	0.02	0.01	0
		SID001018TPV1.RAV690.E5	V1	2015-10-29	100	0.12	19.14	0.06	33.36	0.2	0.08	0.04	0.02	0.03	0	0.03	0	0.03	0	41.16	0	0	5.56	0.01	0.01	0.01	0	0	0	0	0	0.04	0.01	0	0	0	0.01	0.01	0	0	0	0	0	0	0	0	0	0	0.01
		SID001018TPV2.RAV690.E6	V2	2015-11-20	100	0.09	28.35	2.69	56.33	0.21	0.05	0.03	0.02	0.03	0.01	0.04	0	0.05	0	11.86	0	0	0.02	0	0.01	0.01	0	0	0.01	0.01	0	0	0.04	0	0	0	0	0.01	0	0.01	0.01	0	0	0.04	0.01	0	0.01	0	0
001-019	TRT2	SID001019TP1.RAV684.A2	1	2015-11-13	100	0.26	0.62	26.05	32.28	15.08	0.65	23.07	0.01	0.03	0	0.72	0.04	0.03	0	0.12	0.01	0.01	0.01	0	0.01	0.01	0.01	0.03	0.87	0	0	0	0	0.01	0	0	0	0	0	0	0	0.01	0.01	0.01	0	0	0
		SID001019TP2.RAV684.C5	2	2015-11-14	100	0.18	2.11	15.46	39.06	24.1	0.27	12.19	0.02	0.03	0	6.02	0.03	0.01	0.18	0	0	0	0.01	0.01	0	0.01	0	0.02	0.03	0	0.13	0.01	0	0	0.01	0.02	0	0	0.01	0.02	0	0	0	0	0	0
		SID001019TP3.RAV683.A11	3	2015-11-15	100	0.3	23.08	11.73	39.3	8.36	10.03	1.94	0.03	0.01	0.04	4.45	0.01	0.08	0.01	0.46	0	0.01	0.01	0	0.01	0	0.01	0	0.03	0	0	0	0.01	0	0	0	0.02	0	0.01	0	0
		SID001019TP4.RAV683.C4	4	2015-11-16	100	0.16	31.42	7.97	35.01	1.69	19.92	0.22	0.01	0.01	3.4	0.01	0.02	0	0.04	0.01	0.01	0	0.01	0	0.01	0	0	0	0	0.01	0.01	0.01	0	0.01	0.01	0	0	0	0	0	0	0	0.01	0	0
		SID001019TP5.RAV684.G3	5	2015-11-17	100	0.2	24.69	8.69	36.46	4.88	19.81	0.06	0.01	0.03	0.01	4.76	0	0.03	0.01	0.12	0.01	0.01	0.01	0.01	0.01	0	0	0	0	0.01	0.01	0.03	0	0	0.01	0	0	0	0.01	0.01	0.02	0	0	0	0	0	0	0.01	0
		SID001019TP6.RAV684.D6	6	2015-11-18	100	0.11	48.56	7.79	36.7	0.5	4.78	0.03	0	0.03	0	1.28	0.01	0	0.01	0.05	0.01	0.01	0.01	0.01	0.02	0	0.01	0	0.02	0	0.01	0	0	0.01	0.01	0	0	0	0.01	0	0	0	0
		SID001019TP7.RAV683.B11	7	2015-11-19	100	0.09	41.65	6.11	40.45	0.06	11.04	0.02	0.02	0.02	0.01	0.38	0	0.02	0.05	0	0	0.01	0.01	0	0	0	0	0	0.01	0	0.01	0	0	0	0	0	0
		SID001019TP8.RAV683.D5	8	2015-11-20	100	0.19	63.44	1.13	26.73	7.12	0.42	0.01	0.01	0.03	0.01	0.13	0.02	0.06	0.35	0.01	0.01	0.27	0.01	0	0	0	0	0.01	0	0	0	0.01	0.01	0	0.01	0	0	0
		SID001019TP9.RAV684.H4	9	2015-11-21	100	0.16	43.03	2.64	39.46	3.74	9.97	0.26	0.04	0.03	0.01	0.31	0.02	0.02	0	0.23	0	0	0	0.01	0.01	0	0	0	0	0.01	0	0	0	0	0	0
		SID001019TP10.RAV684.E7	10	2015-11-22	100	0.1	20.26	14.18	41.37	2.45	18.92	0.87	0.05	0.05	0.01	1.27	0.06	0.02	0.02	0.23	0	0.01	0	0.01	0	0	0	0.01	0	0.01	0	0.02	0	0	0.01	0.01	0.01	0	0	0.01	0.01	0
		SID001019TP11.RAV683.C12	11	2015-11-23	100	0.1	39.97	7.91	41.38	1.26	8.4	0.36	0.01	0.02	0.01	0.23	0.01	0.01	0.25	0.01	0	0.01	0.01	0.01	0	0.01	0	0	0	0	0	0.01	0	0	0	0.01	0	0	0	0
		SID001019TP12.RAV683.E6	12	2015-11-24	100	0.19	50.96	24.1	18.64	2.16	0.64	0.03	0.01	0.02	2.96	0.01	0.03	0.1	0.03	0	0	0.01	0	0.01	0.01	0.01	0.01	0.02	0.01	0	0.01	0	0	0	0.01	0	0	0	0.01	0	0	0.01	0	0
		SID001019TP13.RAV684.B3	13	2015-11-25	100	0.13	15.23	12.32	17.54	41.11	12.01	0.02	0.04	0.02	0	1.44	0.01	0.02	0	0.02	0.01	0.01	0.02	0	0	0	0	0	0.01	0.01	0.01	0	0.01	0.01	0
		SID001019TP14.RAV684.F8	14	2015-11-26	100	0.09	44.95	22.73	24.39	5.74	1.4	0.01	0.01	0.01	0.04	0.01	0.04	0	0.31	0.04	0.01	0.03	0.01	0	0	0	0.04	0.04	0	0.02	0	0.01	0	0	0.01	0	0	0.01	0	0.01	0	0	0
		SID001019TP15.RAV684.H1	15	2015-11-27	100	0.17	61.45	0.32	30.28	7.32	0.04	0.02	0	0.01	0.06	0.05	0.09	0	0.01	0.02	0	0.02	0.05	0.01	0	0.01	0	0.01	0	0.01	0.01	0.01	0	0	0	0.01
		SID001019TP16.RAV683.F7	16	2015-11-28	100	0.25	48.21	9.94	32.28	1.93	4.34	0.95	0.03	0.01	0.01	1.55	0.02	0.02	0	0.28	0.01	0.01	0.01	0.02	0.01	0	0	0.01	0.01	0	0	0.01	0.01	0	0	0	0	0.02	0	0.01	0	0.01	0
		SID001019TP17.RAV683.H11	17	2015-11-29	100	0.07	23.5	17.04	48.75	2.52	7.47	0.03	0.02	0.02	0.02	0.24	0.03	0.01	0.14	0	0.01	0.01	0.01	0.02	0.02	0	0	0	0	0	0.01	0	0.01	0.01	0.01	0	0.01	0.01	0	0.01	0	0	0
		SID001019TP18.RAV683.C11	18	2015-11-30	100	0.16	31.42	10.7	43.21	4.19	9.75	0.02	0.01	0.02	0.01	0.14	0.01	0.02	0.11	0.01	0.01	0	0.1	0.04	0.01	0.01	0.01	0	0.01	0.01	0	0	0.01	0	0	0.01	0	0	0	0	0	0.01	0	0.01	0
		SID001019TP19.RAV684.A3	19	2015-12-01	100	0.14	43.56	2.45	35.16	15.71	0.62	0.05	0.02	0.04	2.09	0.01	0.01	0.01	0	0.01	0	0.02	0	0	0.01	0.01	0	0.01	0	0	0	0.03	0	0.01
		SID001019TP20.RAV683.G8	20	2015-12-02	100	0.39	28.66	6.64	43.83	10.33	7.95	0.01	0.02	0.01	0.02	2.01	0	0.01	0.01	0.01	0	0.01	0	0.01	0	0	0.01	0	0	0	0.01	0.01	0	0	0	0	0	0	0	0	0
		SID001019TP21.RAV683.H9	21	2015-12-03	100	0.16	13.41	3.97	40.38	24.02	16.66	0.02	0.02	0.02	0.02	0.77	0.01	0.02	0	0.36	0	0.02	0.04	0.01	0.01	0.01	0.01	0	0.01	0	0.02	0.01	0.01	0	0.01	0	0	0	0.02	0	0	0	0	0	0
		SID001019TP22.RAV684.B4	22	2015-12-04	100	0.13	56.62	0.41	31.35	6.96	0.52	0.03	0.04	0.04	0.01	3.56	0.11	0.01	0.02	0.01	0.03	0.01	0	0	0.02	0.01	0	0.02	0	0	0.01	0.01	0	0.01	0	0.01	0	0.01	0.01	0	0	0	0	0
		SID001019TP23.RAV683.D12	23	2015-12-05	100	21.79	29.96	7.78	8.17	5.45	5.84	4.28	1.56	2.33	1.95	1.95	0.39	0.78	0.39	0.39	0.39	0.39	0.39	0.39	0.78	0.39	0.78	0.39	0.39	0.39	0.39	0.39	0.39	0.39	0.39	0.39
		SID001019TP24.RAV684.E1	24	2015-12-06	100	0.13	78.11	0.24	2.57	14.59	0.06	0.02	0.02	0.02	0.01	3.79	0.04	0.16	0	0.07	0.01	0.01	0.01	0.01	0.04	0.01	0	0.01	0	0.02	0.01	0.01	0.01	0	0	0	0	0	0.01
		SID001019TP25.RAV684.F2	25	2015-12-07	100	0.17	80	0.18	1.8	13.83	0.1	0.02	0.01	0.02	3.4	0.04	0.14	0.01	0.07	0.01	0.02	0.01	0.01	0.02	0.01	0	0.01	0.01	0	0	0	0	0.02	0	0.01	0.01	0.01	0	0	0.01	0	0	0	0
		SID001019TPV1.RAV690.B9	V1	2015-11-13	100	0.22	0.11	0.23	42.91	22.05	27.91	1.06	0.03	0.04	0.04	0.51	0.01	0.06	0.79	2	0.06	0.01	1.39	0.01	0.02	0.01	0	0.02	0	0.01	0.01	0.01	0	0.01	0	0.07	0	0.01	0	0	0	0.01	0	0	0	0.03	0.16	0.01	0
		SID001019TPV2.RAV690.F8	V2	2015-12-08	100	0.09	24.16	11.86	45	4.95	12.26	0	0.02	0.01	0.01	1.11	0	0.02	0.01	0.33	0.02	0.02	0	0	0	0.03	0	0	0	0.01	0	0	0.02	0	0	0	0	0.01	0	0.01	0	0	0	0	0	0	0	0.01	0
001-020	REF	SID001020TP1.RAV684.B6	1	2015-11-18	100	0.22	0.46	32.08	30.72	0.07	13.07	8.24	0.02	0.07	0.01	0.02	0.02	0.03	0.01	10.85	0.17	0.15	0.94	0.08	0.94	0.08	0.01	0.03	0.01	0.03	0.05	0.11	0.2	0.01	0.05	0.01	0.04	0.02	0.03	0.01	0.01	0.01	0.01	0.01	0.01	0.02	0.01	0.01	0.01
		SID001020TP2.RAV684.A5	2	2015-11-19	100	0.12	0.26	0.64	38.28	0.04	28.59	2.74	0.03	0.02	0.01	0.01	0.01	15.27	0	9.87	0.01	0.01	0.02	0.08	0.12	0.01	0	0	0	0.13	0	0.01	0	0.01	3.24	0	0.02	0	0	0	0.01	0	0	0	0.01	0.01	0.01	0.31	0.01
		SID001020TP3.RAV684.H3	3	2015-11-20	100	0.08	0.17	22.38	5.38	0.09	5.7	37.61	0.01	0.04	0.01	0.01	0.02	0.06	0.03	0.66	0	2.12	0.54	0.29	1.42	0.94	0.25	0.04	0.65	0	0	3.75	0.25	4.27	0	0.01	1.05	1.48	1.23	0.11	0.04	0.67	0.06	0	1.12	0.18	0.02	0.49	0.01
		SID001020TP4.RAV684.G2	4	2015-11-21	100	0.2	0.3	35.16	0.03	0.36	0.05	45.96	0.03	0.04	0.02	0.02	0.09	0.01	0.08	0	0.36	0.05	0.05	0.16	0.46	0.04	0.09	0.06	0	0.26	0.04	14.17	0.18	0.03	0.11	0	0.83	0	0	0.09	0.16	0.02	0.01	0.03	0.02	0.01	0.01	0.02	0.01
		SID001020TP5.RAV684.F1	5	2015-11-22	100	0.23	0.31	15.92	0.39	0.1	14.35	11.47	0.02	0.06	0.01	54.52	0.05	0.01	0	0.02	0.01	0.01	0.02	0.01	0.01	0	0.01	2.37	0	0	0	0	0.01	0	0	0	0.01	0	0.01	0.03	0	0	0	0	0
		SID001020TP6.RAV683.A12	6	2015-11-23	100	26.32	19.3	8.77	9.65	2.19	5.26	3.07	2.63	0.88	1.75	1.32	0.44	2.63	1.75	0.88	0.88	0.44	0.44	0.44	0.88	0.44	0.44	0.44	0.44	0.88	1.32	1.75	0.44	1.32	0.44	0.88	0.88	0.44
		SID001020TP7.RAV684.D9	7	2015-11-24	100	0.1	0.14	50.69	22.34	0.37	0.45	20.26	0.01	0.02	0.01	0.01	0	0.01	0.01	0	0.04	0.02	0.06	0.03	0	0.02	0	0.02	5.3	0	0	0	0.02	0	0	0.01	0	0.01	0
		SID001020TP8.RAV684.C8	8	2015-11-25	100	0.19	0.23	51.62	0.06	14.13	0.02	20.05	0.01	0.03	0.01	0.02	0.04	0.05	0.05	0.01	0.02	0.02	0.14	0.02	0.01	0.01	0.01	0.01	0.01	0	12.87	0.02	0.01	0.01	0.07	0	0.02	0.01	0	0.02	0	0	0.02	0	0.01	0.03	0	0	0.02
		SID001020TP9.RAV684.B7	9	2015-11-26	100	0.18	0.17	23.18	50.51	2.86	0.93	20.06	0.02	0.03	0.01	0	0.01	0.01	0.01	0	0.02	0.02	0.04	0	0	0.01	0.01	0.01	1.79	0	0.01	0.01	0	0.01	0	0.01	0	0.01	0
		SID001020TP10.RAV684.A6	10	2015-11-27	100	0.18	0.32	38.17	28.26	10.46	1.49	18.78	0.01	0.03	0.03	0.04	0.14	0.01	0.02	0.01	0	0.49	0.01	0.01	0.02	0.08	0	0.07	1.21	0	0.01	0	0	0.01	0	0.01	0.01	0	0	0	0	0.01	0	0	0	0	0	0	0.01
		SID001020TP11.RAV684.D7	11	2015-11-28	100	0.12	0.25	37.31	40.67	6.63	2.2	8.56	0.18	0.02	0	0.01	0	0.03	0	0.05	0.02	0.21	0.06	0	0.01	0.01	0	2.15	0.01	0.03	1.21	0	0	0.02	0	0.02	0.01	0.01	0.01	0	0	0	0.01	0	0.01	0.08	0	0.01	0
		SID001020TP12.RAV684.C6	12	2015-11-29	100	0.23	0.48	21.33	0.14	24.95	6.92	2.31	0.04	0.09	0.01	0.03	0.04	0.06	0.02	0.09	2.9	0.38	1.97	0.62	0.18	0.07	0.02	0.54	0.01	23.38	1.9	0.22	1.26	0.01	1.42	0.71	1.76	0.04	0.07	0.2	0.02	0.01	0.5	0.26	1.08	0.01	0.1	0.07	0.02
		SID001020TP13.RAV684.B5	13	2015-11-30	100	0.31	0.4	25.72	0.1	39.82	2.14	0.62	0.04	0.07	0.02	0.23	0.05	0.07	0.11	0.01	0.27	0.16	0.38	0.01	0.05	0.02	0.05	0.01	0.01	0.06	0.01	27.24	0.06	0.04	1.47	0.03	0.06	0.03	0.02	0.03	0.12	0.03	0.01	0.01	0.01	0.01	0.01	0.01	0.01
		SID001020TP14.RAV684.A4	14	2015-12-01	100	0.16	0.3	1.39	0.03	2.89	62.45	1.13	0.02	0.01	0.01	0.09	0.03	2.25	0	0.07	3.92	0.44	0.44	0.01	0.29	0.09	0.24	0.01	1.98	0.01	5.1	2.61	0.29	0.06	0	0.04	0	2.86	0.31	0.39	0.16	0.03	0.33	0.02	0	1.1	0.18	0.01	0.71
		SID001020TP15.RAV684.H2	15	2015-12-02	100	0.24	0.44	12.39	0.05	17.85	14.88	7.45	0.02	0.04	5.3	0.05	0.1	0	0	0.02	0.28	0.02	0.32	0.07	0.12	0.27	0.22	0	38.1	0.36	0.22	0.35	0.04	0.16	0.02	0.07	0.15	0	0.02	0.02	0.02	0.02	0.03	0.02	0	0	0	0.01	0
		SID001020TP16.RAV684.G1	16	2015-12-03	100	0.22	0.47	11.97	1.03	26.31	2.14	8.11	0.08	0.03	12.77	0.07	0.08	0.02	0.01	0.57	0.07	0.64	0.17	0.34	0.03	0	0.44	0	33.41	0.09	0.27	0.07	0.01	0.06	0.09	0.05	0.01	0.09	0.01	0	0	0	0.03	0.01	0.01	0.02	0	0	0
		SID001020TP17.RAV683.B12	17	2015-12-04	100	0.17	0.13	23.64	28.02	0.11	1.05	34.81	0.05	0.05	5.24	0.01	0.03	0.02	0	0	0	0.01	0.02	0.07	0.01	0.02	0	0.02	0.01	0.01	0.01	0.03	0.02	6.25	0.01	0.01	0	0.1	0	0.01	0	0.01	0	0.01	0.03	0	0	0	0
		SID001020TP18.RAV684.E9	18	2015-12-05	100	0.09	0.13	28.04	0.01	8.72	10.15	2.36	0.01	0.01	38	4.04	0.02	0.05	0.01	0.01	0	0.02	0.02	0.01	0.04	0.02	0	0	0.08	0	7.86	0.02	0.01	0.01	0.09	0	0.02	0	0	0.01	0.01	0	0.01	0.01	0	0	0	0	0.01
		SID001020TP19.RAV684.D8	19	2015-12-06	100	0.12	0.29	36.11	0.04	20.15	1.4	5.27	0	0.04	12.68	0.07	0.09	0.01	0.01	0.08	0.06	0.03	0	0.04	0.02	0	0	0.5	0.01	22.58	0.02	0.01	0.01	0.16	0	0.02	0.01	0	0	0	0.01	0	0.01	0	0	0	0	0	0.01
		SID001020TP20.RAV684.C7	20	2015-12-07	100	0.22	0.45	37.07	0.06	17.45	1.72	10.4	0.02	0.04	9.82	0.04	0.18	0.01	0.01	0.17	0.14	0.21	0.08	0.04	0.02	0.01	0.01	0.61	0.02	20.47	0.05	0.05	0.01	0.03	0.2	0.03	0.02	0.01	0.01	0.01	0.02	0.01	0.01	0.01	0.02	0.01	0.18	0.01	0.01
		SID001020TP21.RAV684.E8	21	2015-12-08	100	0.11	0.27	18.47	0.04	27.95	0.05	8.39	0.01	0.03	0.02	20.82	0.06	0.09	0.01	0	0.01	0.99	0.07	0.03	0.03	0.02	0.02	2.22	0	19.78	0.01	0.15	0.04	0.17	0.02	0	0	0	0	0	0.01	0.03	0.01	0.01	0	0.01	0
		SID001020TPV1.RAV690.D11	V1	2015-11-17	100	0.29	0.19	0.48	22.93	1.58	11.42	2.36	0.02	0.02	0.01	0.04	0.01	0.02	0.45	21.05	3.85	30.57	0.89	0	0.02	0.35	0.09	0.04	0.09	0.01	0.02	0.43	1.75	0.02	0	0.02	0.01	0	0.06	0	0	0.01	0.01	0.02	0.1	0.01	0.02	0.01	0.03
		SID001020TPV2.RAV690.G8	V2	2015-12-12	100	8.94	3.49	0.22	34.51	0.28	26.6	0.06	0.34	0.4	0.03	0.1	0.02	0.1	0	13.22	0.01	0.02	9.97	0.06	0.02	0.03	0.04	0	0.11	0.01	0.01	0	1.22	0.03	0.01	0.01	0.01	0.01	0.01	0.01	0	0.01	0	0.01	0.01	0	0	0	0
001-021	TRT3	SID001021TP1.RAV684.G10	1	2015-11-26	100	19.53	39.73	23.95	0.07	0.03	14	0.02	1.05	0.02	0.87	0.03	0.28	0.01	0.03	0.08	0.02	0.01	0.05	0.09	0.03	0	0	0	0.01	0	0	0	0.02	0	0	0	0	0	0
		SID001021TP2.RAV685.F3	2	2015-11-27	100	28.45	0.63	1.53	1.25	0.03	1.94	6.36	4.28	0.01	44.39	0.07	0.01	0.24	0	0.04	0	0.08	0.03	0	1.47	0.26	0.24	0.07	0.26	4.95	0.01	0.01	0.15	0.01	0.09	0.05	0.04	0.55	0.01	0.01	0.01	0.07	0	1.05	0.02	0.05	0.02	0.08	0.18
		SID001021TP3.RAV685.C1	3	2015-11-28	100	9.45	34.58	0.56	16.89	0.02	1.85	0.08	10.39	0.02	19.28	2.87	0.01	0.26	0.03	0	0.01	0.24	0.05	0	0.03	0	0.01	0	0.02	0.07	0	0	0	0.01	0	0.01	0.14	0.04	0.01	0	0	3.03	0.01	0	0.01	0	0	0	0
		SID001021TP4.RAV684.H11	4	2015-11-29	100	16.24	35.96	0.05	0.17	0.04	0.7	0.02	6.98	0.01	37.13	2.03	0	0.13	0.02	0.15	0.02	0	0.06	0	0.01	0	0.05	0.01	0.04	0.01	0	0	0.01	0.01	0.01	0	0.01	0	0	0.02	0	0.03	0.01	0	0.01	0.01	0.02	0.01	0
		SID001021TP5.RAV685.G4	5	2015-11-30	100	26.43	15.78	25.15	23.14	0.01	5.76	0	1.16	0.01	0.02	2.24	0.01	0.06	0	0.02	0	0.02	0.05	0.03	0.01	0	0.01	0	0.01	0	0	0.02	0.01	0.01	0	0.01	0	0	0	0	0	0.01
		SID001021TP6.RAV684.F10	6	2015-12-01	100	52.79	1.27	7.39	0.03	0.04	19.63	0.04	9.23	0.03	0.01	9.03	0.02	0.08	0.04	0	0.09	0.05	0.04	0.01	0	0	0.02	0	0	0.01	0.01	0	0.02	0	0	0	0.01	0	0.01	0	0	0	0	0.02	0.01	0
		SID001021TP7.RAV685.D2	7	2015-12-02	100	27.8	1.06	1.8	0.01	0.01	0.34	0.01	22.62	0.02	4.16	41.87	0.01	0	0.01	0.01	0.09	0.1	0.01	0.02	0	0.02	0	0	0.01	0	0.01	0	0	0	0.01	0	0	0
		SID001021TP8.RAV685.E1	8	2015-12-03	100	61.55	1.32	1.15	0	0.01	1.26	0.01	31.12	0.02	0.02	1.9	0.01	1.41	0.04	0.01	0.03	0.01	0	0.05	0.01	0	0.01	0	0.01	0	0.01	0	0	0	0.01	0	0.01	0.01	0	0	0	0
		SID001021TP9.RAV685.H5	9	2015-12-04	100	36.3	21.35	7.47	2.49	1.42	3.56	1.07	7.12	2.14	3.2	1.78	1.07	1.42	2.49	0.36	0.36	1.07	0.36	0.36	0.71	0.36	0.71	0.36	0.71	0.36	0.36	0.71	0.36
		SID001021TP10.RAV684.G11	10	2015-12-05	100	43.06	0.39	43.84	0.05	0.04	0.47	0.01	7.65	0.01	0.01	2.91	0.04	0.67	0.02	0.25	0.05	0	0	0.05	0.02	0.12	0.02	0.01	0.01	0.02	0.03	0.05	0	0	0.02	0	0.03	0.01	0.01	0.02	0	0.02	0	0	0.01	0.01	0	0.01	0.01
		SID001021TP11.RAV685.E3	11	2015-12-06	100	52.63	0.14	21.01	0.01	0.02	0.03	0	22.21	0.05	0.01	3.35	0.04	0.15	0.01	0.02	0	0.04	0.01	0.08	0.01	0.01	0	0	0.01	0	0.04	0.01	0	0.02	0	0.01	0.01	0	0	0	0	0.01	0	0.01	0	0	0
		SID001021TP12.RAV685.F2	12	2015-12-07	100	42.88	0.14	5.61	0.03	0.02	0.04	0.01	46.81	0.01	0	4.22	0.05	0.02	0.01	0	0.04	0.01	0	0	0	0	0	0	0	0.01	0	0.01	0.01	0	0	0	0.01	0	0	0	0
		SID001021TP13.RAV685.A7	13	2015-12-08	100	59.99	0.22	0.47	0.1	0.02	2.62	0.03	29.89	0.04	0.03	6.29	0.02	0.05	0.01	0	0	0.01	0.02	0	0	0.03	0	0	0.01	0.01	0.01	0	0.01	0.01	0	0	0	0.01	0	0.05	0	0	0.01	0	0	0	0	0
		SID001021TP14.RAV685.D1	14	2015-12-09	100	60.22	0.09	0.07	0.03	0.04	0.16	0.01	37.53	0.01	0.02	1.03	0.05	0.07	0.01	0.18	0.07	0.07	0	0.1	0.13	0	0.02	0	0	0	0.01	0	0	0.01	0	0.01	0.01	0	0.01	0.01	0.01	0
		SID001021TP15.RAV685.F4	15	2015-12-10	100	3.42	0.04	74.22	6.7	13.25	1.74	0.01	0.25	0.03	0.13	0	0	0.02	0.06	0	0	0.01	0	0	0	0.02	0	0.02	0	0.01	0.01	0	0.01	0	0.01	0.01	0.01	0	0.01	0	0.01	0
		SID001021TP16.RAV685.G3	16	2015-12-11	100	5.58	0.17	37.16	31.96	0.01	2.93	0.13	7.71	0.01	0.01	0.04	0.02	0	14.15	0.01	0.02	0.02	0.01	0	0	0	0	0	0	0.01	0.01	0	0	0	0	0	0
		SID001021TP17.RAV685.B8	17	2015-12-12	100	15.12	0.14	12.05	7.42	0.02	0.3	1.04	48.19	0.02	0.01	0.08	0.01	0.44	0.01	1.67	0	0.01	0.01	0.01	1.98	0	0	0.01	0.01	0	0.15	0.01	0.02	0	0.05	0.2	0.01	0.92	0	0	0.01	0.1	0.01	1.36	0.09	0	0.38	0.03	0.23
		SID001021TP18.RAV685.E2	18	2015-12-13	100	15.33	0.1	2.1	38.29	0.01	7.95	0.16	34.69	0.01	0.17	0	0.02	0	0.03	0.01	0.04	0.02	0	0.07	0.02	0.01	0.03	0.01	0.07	0.1	0.01	0	0.44	0	0.02	0.01	0.03	0.15	0	0.02	0	0.03	0	0	0	0.01	0	0.01
		SID001021TP19.RAV685.G5	19	2015-12-14	100	25.13	0.13	4.81	7.47	0.02	0.77	0.06	59.63	0.03	0.01	0.19	0.02	0.06	0.01	0.03	0	0.16	0.08	0	0.08	0.03	0.01	0	0.01	0	0.01	0.01	0	0.02	0.04	0.34	0	0.01	0.03	0.31	0.01	0	0.01	0.01	0.33	0.01	0	0	0.01
		SID001021TP20.RAV685.H4	20	2015-12-15	100	35.51	25.23	2.8	2.8	2.8	9.35	5.61	2.8	1.87	1.87	1.87	1.87	0.93	0.93	0.93	0.93	0.93	0.93
		SID001021TP21.RAV688.G5	21	2015-12-16	100	32.63	0.23	13.61	0.26	0.06	0.27	0.05	46.9	0.16	0.01	2.01	0.1	0.11	0.03	0.4	0.01	0.55	1.21	0.01	0.14	0.01	0.61	0.02	0.2	0.01	0.01	0.01	0.13	0.01	0.01	0.01	0.01	0.01	0.03	0.01	0.01	0.01	0.01	0.01	0.02	0.02	0.01	0.07	0.01
		SID001021TP22.RAV685.H6	22	2015-12-17	100	29.46	23.24	8.3	4.15	1.24	5.39	1.66	5.81	1.24	3.73	2.07	0.83	0.41	1.24	0.41	0.41	1.24	0.41	0.41	0.83	1.66	0.41	0.41	0.41	0.41	0.41	0.41	0.83	0.41	0.83	0.41	0.41	0.41
		SID001021TP23.RAV685.A8	23	2015-12-18	100	15.05	4.85	0.72	7.09	0.01	14.26	1.65	6.71	0.02	45.74	0.52	0	0.09	0.01	0	0.45	0.01	0.02	0.02	0.02	0	0.01	0.01	0.49	0	0.01	0.16	0.01	0.04	0	0.01	0	0.07	0.82	0.01	0.02	0.02	0.02	0	0	0.82	0.12	0	0.03
		SID001021TPV1.RAV690.C10	V1	2015-11-25	100	2.19	25.99	1.35	16.86	0.84	41.55	1.32	1.5	0.86	0.03	0.35	0.03	0.13	0.12	5.62	0	0.02	0.01	0.18	0.01	0.03	0.01	0.01	0.04	0.04	0	0.81	0	0	0.01	0.01	0	0	0.01	0	0	0	0.01	0	0	0.02	0	0	0
		SID001021TPV2.RAV690.B4	V2	2015-12-18	100	62.54	1.08	0.22	1.07	0.47	28.17	0.16	4.04	0.08	0.01	1.37	0.02	0.08	0.01	0.1	0	0.1	0.05	0.01	0.01	0.03	0	0.11	0.03	0	0.02	0	0.03	0.06	0	0	0.01	0	0.01	0	0.01	0	0	0.01	0	0	0	0.01	0
001-022	REF	SID001022TP1.RAV686.B9	1	2015-11-28	100	78.31	0.43	16.08	0.06	0.11	1.43	0.06	0.31	0.21	0.05	0.02	0.63	0.04	0.11	0.52	0.34	0.4	0.02	0.01	0.09	0	0.19	0.02	0.02	0.1	0.01	0	0.01	0.1	0	0	0.03	0.01	0.03	0.02	0.02	0.01	0	0.01	0	0.01	0.02	0.01	0
		SID001022TP2.RAV686.C10	2	2015-11-29	100	72.26	2.07	17.07	0.05	0.13	1.08	0.07	0.43	0.54	0.02	0.03	1.08	0.08	0.18	1.46	0.91	0.89	0.03	0.08	0.02	0.73	0.01	0.03	0.2	0	0.02	0.13	0.01	0.01	0.01	0.01	0.04	0	0.05	0.05	0.05	0	0.02	0.01	0.01	0	0.01	0.01	0.01
		SID001022TP3.RAV686.D11	3	2015-11-30	100	4.84	43.49	0.17	0.02	0.07	0.1	0.23	0.05	1.76	0.01	0	1.34	0.02	1.27	0.23	0.1	0.19	45.56	0	0.03	0.05	0.01	0	0.02	0.01	0	0.29	0.01	0.01	0.04	0	0.01	0	0.01	0.01	0.01	0	0	0
		SID001022TP4.RAV687.A1	4	2015-12-01	100	1.36	40.55	0.27	2.29	0.04	9.27	16.8	0.03	14.32	0.01	0.01	1.11	0.04	11.33	0.27	0.33	1.57	0.02	0.01	0.13	0	0.03	0.03	0.01	0.06	0	0	0.01	0.01	0.01	0	0	0	0.01	0.01	0.01	0	0	0.01	0	0.01	0	0	0.01
		SID001022TP5.RAV687.B2	5	2015-12-02	100	0.96	7.53	0.86	41.24	0.09	0.67	40.32	0.01	2.59	0.01	0	0.05	0.02	5.34	0.03	0.03	0.1	0.01	0.02	0.02	0.01	0.01	0.03	0	0	0	0.01	0	0	0.01	0	0	0	0	0	0.01	0	0.01	0	0
		SID001022TP6.RAV687.C3	6	2015-12-03	100	8.38	30.44	4.63	3.56	0.16	46.01	0.55	0.07	2.96	0.01	0.01	0.29	0.04	0.38	0.66	0.47	0.57	0.15	0.03	0.02	0.17	0	0.04	0.12	0	0.01	0.04	0.01	0.01	0.01	0.02	0.03	0.03	0.04	0	0.01	0	0.02	0.01	0	0	0.01	0	0.01
		SID001022TP7.RAV687.D4	7	2015-12-04	100	0.06	0.2	0.35	0.13	0.07	0.17	61.04	0	0.02	0	0	0.02	4.15	0.02	0.25	0	0.22	2.5	4.77	1.23	10	1.01	0	0.06	1.2	0	4.69	0.83	0.02	0	0.06	0.46	0.21	0.32	0.15	1.25	0.47	0.04	0.25	0.92	0.06	0.54	0	0.16
		SID001022TP8.RAV687.E5	8	2015-12-05	100	62.94	9.62	13.45	0.08	3.1	0.37	0.04	0.49	0.4	0.01	0.01	0.03	0.48	0.25	0.26	5.37	0.24	2.09	0.01	0	0.07	0.24	0	0.01	0.08	0.01	0.01	0.04	0	0	0.01	0.01	0.03	0.02	0.01	0.03	0	0.01	0	0.02	0.04	0.01	0.01	0.01
		SID001022TP9.RAV687.F5	9	2015-12-06	100	49.25	2.18	18.44	0.04	20.09	0.19	0.02	0.79	0.09	0.01	0.02	0.06	0.85	0.03	0	7.5	0.05	0.01	0	0.07	0.01	0.04	0.01	0.02	0	0	0.02	0.01	0	0	0.01	0.01	0.01	0.04	0	0	0	0.01	0.01	0.01	0.01	0.01	0.01	0
		SID001022TP10.RAV687.G6	10	2015-12-07	100	46.8	2.62	5.47	0.11	32.94	0.42	0.01	0.8	0.11	0	0.02	0.01	3.42	0.01	0.01	6.27	0.18	0.16	0	0	0.04	0.21	0.01	0.05	0	0.02	0.02	0.01	0	0.03	0.02	0.01	0.02	0.02	0.04	0.01	0.01	0.02	0.01	0.01	0.01	0.01	0.01	0
		SID001022TP11.RAV687.H7	11	2015-12-08	100	54.71	6.24	11.29	0.04	19.58	0.18	0.02	0.64	0.55	0.03	0.01	0.04	0.76	0.03	0.01	5.47	0.02	0.05	0.11	0.01	0.05	0.01	0.01	0	0.01	0	0.01	0	0.01	0.05	0.01	0	0	0	0	0.01	0	0	0	0.01	0	0	0	0
		SID001022TP12.RAV687.A9	12	2015-12-09	100	48.16	6.96	14.28	0.01	21.65	0.04	0.02	0.47	0.09	0.01	0.02	0.02	0.86	0	0.02	7.06	0.04	0.02	0.1	0.02	0.02	0.01	0	0.01	0.01	0.01	0.02	0.01	0.01	0.01	0.02	0	0.02	0	0	0.01	0	0
		SID001022TP13.RAV687.B10	13	2015-12-10	100	0.17	0.39	48.1	1	0.23	0.47	15.39	0.06	0.03	0.01	0.04	0.22	1.03	0.03	2.28	0.03	2.69	9.26	1.25	0.71	0.08	4.82	0.01	0.44	3.02	0.03	0.14	0.8	0.06	0.36	0.04	1.21	1.66	0.05	0.17	0.58	0.01	0.01	0.09	0.15	0.23	0.01	0.06	0.53
		SID001022TP14.RAV687.C11	14	2015-12-11	100	0.08	0.19	0.64	0.2	0.12	0.17	62.72	0.06	0.01	0.02	0.09	1.3	0.01	0.04	0	13.46	0.8	0.01	0.3	0.27	1.18	0.01	0	5.37	0.02	6.64	0.18	0.39	0.06	0.87	1.41	0.56	0.03	0.01	0.02	0.03	1.25	0.05	0.17	0.66	0.06	0	0.03	0
		SID001022TP15.RAV687.D12	15	2015-12-12	100	0.07	0.6	13.55	0.02	49.14	0.02	0.41	0.03	0.02	0	0.13	0.03	0.27	0.02	0.04	0.04	1.4	0.11	0.11	0.08	0.01	0.47	31.41	0	0.6	0.09	0.15	0	0.4	0.04	0.1	0.1	0.01	0.04	0.08	0.03	0.03	0.01	0	0.15	0	0.01	0	0.02
		SID001022TP16.RAV688.A2	16	2015-12-13	100	45.96	5.34	20.47	0.04	8.96	2.32	0.06	0.6	0.19	0	0.02	1.19	0.7	0.04	0.06	4.06	0.08	9.53	0.09	0	0.08	0	0.02	0.01	0	0.02	0.04	0.01	0	0.01	0.01	0	0	0	0.01	0.01	0.01	0	0	0.02	0	0	0.01	0
		SID001022TP17.RAV688.B3	17	2015-12-14	100	41.92	19.37	15	0.03	12.05	0.44	0.02	0.45	1.02	0.01	0.07	0.87	0.02	0.1	6.99	0.31	0.36	0.02	0.01	0.09	0.26	0.14	0	0.03	0.02	0.01	0.02	0.05	0.04	0.04	0.05	0.01	0.01	0	0.01	0.01	0.04	0.01	0.03	0.01	0.01	0.01	0.01	0
		SID001022TP18.RAV687.G5	18	2015-12-15	100	0.15	0.09	56.47	37.33	0.07	0.01	3.41	0.05	0.01	0	0.01	0.01	0.14	0.03	0.02	0	0.64	0.15	0.14	0.05	0.04	0.29	0	0.14	0.01	0.01	0.28	0.01	0	0.1	0.02	0.07	0.02	0	0.01	0	0.02	0	0.04	0	0	0.01	0.03	0
		SID001022TP19.RAV687.H6	19	2015-12-16	100	0.21	0.16	3.02	2.18	0.19	0.08	7.63	0.04	0.03	0.02	0	0.39	2	0.03	0.74	0.01	15.24	14.58	1.99	0.84	0.31	12.11	0.07	8.35	0.01	0.01	0.38	12.53	0.01	0.31	2.95	0.2	0.89	3.34	0.02	0.14	2.37	0.01	0.51	0.1	0.45	0.66	0	1.41
		SID001022TP20.RAV687.A8	20	2015-12-17	100	0.28	0.22	0.19	0.14	0.23	3.89	34.04	0.04	0.04	0.05	0.01	0.55	2.24	0.04	7.56	0.04	10.2	21.62	0.12	0.01	0.53	0.22	5.07	0.03	0.38	6.13	0.01	0.1	2.39	0.03	0.01	0.04	0.14	0.02	0.37	0.47	0.01	0.02	0.11	0.04	0.12	0.03	0.08	0.18
		SID001022TP21.RAV687.B9	21	2015-12-18	100	0.16	0.24	0.19	0.1	0.15	0.22	35.91	0.09	0.02	0.01	0	0.18	1.32	0.02	0.7	0.04	18.86	5.44	2.47	0.01	0.25	0.62	3.5	0	0.07	7.86	0	0.52	5.04	0.01	0.59	2.44	0.02	0.44	6.54	0.2	0.18	0.14	0.01	0.52	0.35	0.09	0	0.06
		SID001022TPV1.RAV690.B2	V1	2015-11-26	100	10.19	0.35	0.06	1.69	0.54	54.86	0.2	0.05	0.05	0.01	0.04	0	0.09	0.02	31.3	0.15	0.01	0.05	0.04	0.01	0.03	0.01	0.01	0.03	0.01	0.01	0.01	0	0.01	0.06	0	0.01	0.01	0	0	0	0	0	0.01	0	0	0.01	0.01	0
		SID001022TPV2.RAV690.H2	V2	2015-12-18	100	31.76	5.5	3.41	0.08	19.82	28.22	0.03	0.64	0.19	0.98	0.07	1.37	0.01	0.13	3.63	0.38	0.35	0.34	0.01	0.08	0.44	0.67	0.09	0.04	0	0.05	0	1.47	0	0.02	0.02	0.01	0	0.02	0.02	0.05	0.01	0.01	0.01	0	0.01	0	0	0
001-023	TRT2	SID001023TP1.RAV683.A1	1	2015-12-10	100	35.09	0.15	57.39	4.12	0.09	0.02	0.03	0.48	0.02	0.04	0.01	0.08	0.66	0.02	0.04	0.38	0.15	0.35	0.01	0.19	0.02	0.01	0.01	0.01	0.02	0	0.24	0.05	0	0	0.04	0.02	0.05	0	0	0.01	0	0.01	0.02	0.03	0	0.01	0	0.01
		SID001023TP2.RAV683.G7	2	2015-12-11	100	41.16	21.31	10.17	2.18	5.57	0.97	0.24	0.24	1.45	1.94	5.57	0.24	1.21	0.97	1.94	0.24	0.24	0.73	0.24	0.24	0.24	0.24	0.24	0.24	0.24	0.24	0.24	0.24	0.24	0.48	0.24	0.24
		SID001023TP3.RAV683.D3	3	2015-12-12	100	82.53	0.13	4.83	0.01	0.19	0.01	0.01	0.33	0.01	0.02	0.02	0.02	0.01	11.63	0.01	0.08	0.01	0.03	0.01	0	0.01	0.01	0	0	0	0.01	0	0.01	0.01	0.01	0	0.01	0	0.01	0	0	0	0	0
		SID001023TP4.RAV685.C5	4	2015-12-13	100	88.9	0.11	0.88	0.02	0.08	0.24	0.02	0.23	0.02	0.02	0.01	0.03	0.1	0.02	0.23	6.46	0.25	1.03	0	0.19	0	0.09	0	0.06	0.18	0.09	0.01	0.01	0	0.12	0.05	0.09	0.02	0	0.01	0.02	0	0.05	0	0	0.02	0	0.02	0.02
		SID001023TP5.RAV683.B2	5	2015-12-14	100	49.39	0.17	47.95	0.01	0.05	0.03	0.02	0.53	0.03	0.04	0.02	0.01	1.49	0.01	0.1	0	0	0.01	0.01	0	0.01	0	0.02	0	0	0.01	0	0	0.01	0.01	0	0.01	0	0	0.01	0	0.01	0	0.01	0	0
		SID001023TP6.RAV683.H8	6	2015-12-15	100	81.55	0.08	4.04	0.01	0.35	1.06	0	0.26	0.01	0.01	0.02	0.04	0.17	0.01	0.12	11.16	0.06	0.71	0	0.06	0.01	0.02	0.05	0.05	0	0.01	0.01	0.01	0.01	0	0.01	0	0.01	0	0.01	0	0.01	0	0.01	0.02	0.01	0	0.03	0.01
		SID001023TP7.RAV683.E4	7	2015-12-16	100	81.07	0.2	4.58	0.01	0.49	0.54	0.5	0.02	0.01	0.04	0.04	0	0.05	10.96	0.24	0.53	0.01	0.07	0.02	0.02	0.26	0.04	0.01	0.1	0.01	0.01	0.01	0.01	0.01	0.01	0.01	0	0.01	0.01	0.01	0.01	0.04	0.01	0.01	0	0	0.01	0.02	0.01
		SID001023TP8.RAV685.A3	8	2015-12-17	100	84.98	0.19	1.6	0.03	0.27	0.03	0.02	0.39	0.01	0.01	0.01	0.02	0.1	0.02	0.04	10.56	0.13	0.28	0	0.22	0.01	0.01	0	0.63	0.07	0	0.02	0.03	0.02	0	0	0	0.05	0.03	0	0	0.01	0	0	0.01	0.04	0	0.01	0.01
		SID001023TP9.RAV683.C3	9	2015-12-18	100	39.3	0.19	47.51	0.01	0.51	3.24	0.03	0.43	0.01	0.04	0.04	0.29	0.12	0.01	1.46	0.4	0.12	0.01	0.94	0.01	0.05	0.08	0	2.32	0.39	0.04	0.34	0.42	0.36	0.06	0.02	0.02	0.08	0	0.24	0.04	0.01	0.06	0	0.03	0.03	0.07	0.06	0.01
		SID001023TP10.RAV683.A10	10	2015-12-19	100	50.01	0.21	31.32	0.31	1.17	0.2	0.07	1.47	0.01	0.08	0.05	0.05	0.16	0.04	0.52	8.54	0.3	2.16	0.01	0.2	0.4	0.02	0.11	0	0.4	0.49	0	0.01	0.12	0.04	0.39	0.06	0.1	0.01	0	0.08	0	0.12	0.02	0	0.01	0.02	0	0.08
		SID001023TP11.RAV683.F5	11	2015-12-20	100	73.43	0.2	10.43	0.03	0.93	0.03	0.02	1.77	0.03	0.01	0.03	0.02	0.01	0	0.2	11.59	0.09	0.36	0	0.05	0.03	0	0.01	0.11	0.08	0	0.04	0.03	0.03	0.01	0.01	0.01	0	0	0.02	0.01	0.01	0.01	0.03	0.05	0.01	0.04	0.01	0.03
		SID001023TP12.RAV684.C12	12	2015-12-21	100	87.49	0.07	3.1	0.02	1.57	0.02	0.02	0.85	0.02	0.01	0.01	0.05	0.14	0.02	0.13	4.88	0.27	0.4	0.08	0	0.06	0.02	0.13	0.17	0.01	0.01	0.02	0.04	0.01	0.03	0	0.02	0.08	0.02	0.01	0.01	0	0.03	0.03	0	0.01	0.02	0.01	0.01
		SID001023TP13.RAV683.D4	13	2015-12-22	100	24.15	0.17	71.15	0	0.63	0.02	0.03	0.61	0.03	0.04	0.09	0.18	0.03	0.04	0.99	0.07	0.21	0.01	0.26	0.02	0	0.04	0	0.45	0.12	0.01	0	0.04	0.14	0.15	0.02	0.01	0.01	0.02	0.04	0	0.01	0.02	0	0	0.01	0.02	0.02	0.01
		SID001023TP14.RAV683.B1	14	2015-12-23	100	78.68	0.16	6.19	0.04	2.94	0.12	0.02	1.42	0.03	0.01	0.07	0.06	0.56	0.01	0.06	8.29	0.03	0.25	0	0.21	0.05	0	0	0.03	0.12	0.13	0	0.02	0	0.02	0.02	0.08	0	0	0.02	0.01	0.05	0	0.02	0.02	0.01	0.01	0.01	0.01
		SID001023TP15.RAV683.G6	15	2015-12-24	100	90.75	0.65	1.6	0.09	1.21	0.04	0.05	2.69	0.04	0.03	0.17	0.01	2.39	0.01	0.03	0.01	0.05	0.01	0.01	0.01	0.01	0.05	0.03	0.01	0.01	0.01
		SID001023TP16.RAV685.H1	16	2015-12-25	100	36.44	16.89	7.56	7.11	1.33	1.78	0.89	6.22	1.78	3.11	1.33	1.78	3.11	0.89	1.33	0.89	0.44	0.44	0.44	1.33	0.44	1.78	0.44	0.44	0.89	0.44	0.44
		SID001023TP17.RAV683.E5	17	2015-12-26	100	11.74	0.12	78.21	1.53	0.16	0.09	0.01	3.51	0	3.82	0.02	0.04	0.05	0	0.02	0.22	0.01	0.02	0.05	0.01	0	0.01	0	0	0.08	0.1	0	0	0	0.02	0	0	0	0.01	0	0.04	0.01	0	0.01	0	0	0.01	0	0.01
		SID001023TP18.RAV683.C2	18	2015-12-27	100	65.45	0.14	19.8	0.04	1.05	0.35	0.01	4.3	0.03	0.03	0.05	0.17	0.02	0.11	7.02	0.07	0.13	0.01	0.01	0.16	0.01	0.01	0.02	0.01	0.23	0.28	0.01	0.02	0.01	0.09	0.06	0	0.01	0.01	0.03	0.01	0	0.02	0.01	0	0.01	0.01	0.01	0.02
		SID001023TP19.RAV685.B4	19	2015-12-28	100	77.35	0.11	1	0.02	0.71	0.07	0.03	9.27	0.01	0.01	0.01	0.03	0.23	0.01	0.04	7.7	0.58	0.97	0.1	0.03	0.01	0.09	0	0	0.31	0.45	0	0.01	0.03	0.14	0.08	0.03	0.04	0	0.02	0	0.07	0.03	0.02	0.01	0.02	0.06	0.04	0.06
		SID001023TP20.RAV685.D6	20	2015-12-29	100	62	5.47	8.49	0.01	0.25	0.01	0.01	11.26	0.01	0	0	0.02	0.08	0.01	2.39	3.71	1.39	0.2	0	0.05	0.06	0.01	0.1	0	1.83	1.13	0	0	0.31	0.13	0.02	0.09	0	0.19	0	0.03	0	0.11	0.04	0.02	0.01	0	0	0.07
		SID001023TP21.RAV683.F6	21	2015-12-30	100	25.14	0.19	67.21	0.04	0.08	0.05	0.02	5.42	0.02	0.01	0.01	0.02	0.11	0	0.02	0.92	0.05	0.05	0	0.06	0.01	0.01	0	0.02	0.01	0.2	0.07	0	0.02	0.03	0.01	0.01	0	0.02	0.01	0.02	0.01	0	0.01	0.01	0.01	0.01	0.01	0
		SID001023TPV1.RAV690.E2	V1	2015-12-09	100	16.11	0.11	0.05	37.83	1.01	0.05	0.08	0.04	0.03	0	0.17	0.01	0.12	0	43.36	0.52	0.01	0.04	0.06	0	0.02	0.08	0	0	0.01	0	0.19	0.01	0	0.02	0	0.01	0	0	0	0	0	0	0	0.01	0	0	0	0
		SID001023TPV2.RAV690.F10	V2	2015-12-31	100	30.14	0.18	0.71	0.05	0.33	62.12	0.02	2.48	0.01	0.01	0.02	0.06	0.1	0.02	0.18	2.8	0.06	0.05	0.02	0.01	0.05	0	0.01	0	0.02	0.12	0.12	0	0.01	0	0.05	0.03	0	0	0.02	0.01	0.01	0	0.01	0	0	0	0	0.02
002-001	REF	SID002001TP1.RAV690.D10	1	2015-09-15	100	79.09	0.11	17.13	0.27	0.16	0.19	0.04	0.16	0.03	0.05	0.05	0.07	0.28	0.02	0.08	0	0.06	0.06	0.01	0.59	0.04	0	0.03	0.19	0	0.02	0.13	0.03	0	0.02	0.02	0.03	0.01	0.04	0.02	0.28	0	0.01	0.04	0.31	0.08	0	0.01	0
		SID002001TP2.RAV690.F11	2	2015-09-16	100	25.45	0.83	1.47	31.09	0.06	0.02	0.02	0.11	0.03	0.34	0.03	39.95	0.04	0.01	0.04	0.06	0.06	0.01	0	0.04	0	0.03	0.02	0.05	0.01	0.03	0.02	0	0	0	0	0.02	0.01	0.01	0.02	0.01	0.02	0	0	0	0	0	0	0
		SID002001TP3.RAV700.C2	3	2015-09-17	100	83.09	0.22	2.04	2.01	0.03	0.03	0.01	0.03	0.01	0.02	0.25	2.34	0.42	0.01	3.55	1.2	0.19	0.04	0.01	0.22	0.63	0.01	0.21	1.04	0	0.03	0.35	0.01	0	0	0.01	0.02	0.2	0.06	0.16	0	0.63	0.12	0.02	0.01	0.01	0	0.11	0.03
		SID002001TP4.RAV690.E11	4	2015-09-18	100	26.48	0.11	3.59	0.02	0.06	26.15	0.02	0.15	0.04	4.09	0.19	0.01	0.51	0.01	37.71	0	0.04	0.04	0.01	0.06	0.04	0.01	0.01	0.41	0	0.02	0.01	0	0	0	0.01	0.02	0	0.01	0.01	0.01	0	0	0	0.02	0	0.01	0.01	0.01
		SID002001TP5.RAV700.F1	5	2015-09-19	100	48.19	0.12	43.19	0.05	0.02	0.02	0.05	0.03	0.02	0.16	2.91	0.06	0.44	0	0.06	0.34	0.43	0.1	0.01	0.26	0.24	0.01	0.12	1.31	0	0.14	0.05	0.03	0	0.45	0.05	0	0.06	0.04	0.01	0	0.03	0.01	0.13	0.01	0	0.01	0.03	0.57
		SID002001TP6.RAV700.H1	6	2015-09-20	100	77.61	0.27	14.19	0.06	0.03	0.04	0.02	0.03	0.01	0.03	4.32	0.1	0.55	0	0.1	0.45	0.31	0.01	0.01	0.22	0.01	0.25	0	0.12	0.62	0	0.14	0.01	0	0.01	0.01	0.01	0.07	0.07	0	0.04	0.05	0.01	0	0	0.02	0	0.03	0.02
		SID002001TP7.RAV700.G1	7	2015-09-21	100	45.86	0.11	45.6	0.06	0.03	0.02	0.08	0.05	0.01	0.02	3.02	0.06	0.23	0.01	0.05	1.29	0.7	0.09	0.01	0.23	0.69	0	0.18	0.33	0.03	0.2	0	0.03	0.01	0.04	0.06	0.04	0.13	0	0.01	0.15	0.21	0.01	0.02	0	0.01	0.08	0.01	0.01
		SID002001TP8.RAV700.A1	8	2015-09-22	100	53.82	0.1	24.54	0.03	0.15	0.02	0.11	0.15	0	3.39	6.66	0.07	0.94	0.02	0.23	0	1.62	1.65	0.21	0.01	0.37	0	0.71	0.02	0.5	0.69	0	0.21	0.28	0.01	0.01	0	0.02	0.47	0.39	0.13	0.25	0.01	0	0.73	0.25	0.02	0.1	0.03
		SID002001TP9.RAV690.B12	9	2015-09-23	100	63.78	0.12	16.29	1.64	1.13	0.9	0.42	0.87	0.02	0.01	7.49	0.06	0.4	0.26	0.07	0	1.09	0.23	0.41	0.02	0.32	0.01	0.57	0.03	0.01	0.26	1.23	0	0.04	0.18	0.02	0.01	0	0.03	0.04	0.17	0.17	0.01	0	0.13	0.07	0.06	0.03	0.01
		SID002001TP10.RAV690.C9	10	2015-09-24	100	21.65	0.08	16.75	5.2	1.29	0.72	0.58	0.25	0.02	11.52	1.58	0.01	0.23	0.28	0.05	0	0.05	0.04	0.51	35.96	0.22	0.04	0.03	0.02	0.01	0.06	0.01	0.11	0.03	0	0.01	0	0	0.01	0.26	0.07	0.04	0.06	0.01	0.73	0.28	0.01	0.01	0.05
		SID002001TP11.RAV690.B8	11	2015-09-25	100	27.94	0.24	21.32	2.66	2.06	1.34	0.33	0.86	0.08	0.44	5.04	0.08	0.3	0.06	0.18	0	0.08	0.14	0.16	1.48	0.14	0.01	0.05	0.02	0.01	0.03	0	0	0.01	0.02	0.82	0.02	0.01	0.01	0.03	0.04	0.03	33.53	0	0.08	0.01	0.02	0.01	0.01
		SID002001TP12.RAV700.B1	12	2015-09-26	100	21.27	0.31	4.07	0.12	0.32	0.11	0.06	0.25	0.06	51.02	1.28	0.03	19.99	0.01	0.1	0.12	0.05	0.02	0.01	0.06	0.06	0.01	0.1	0	0.04	0.03	0.01	0	0	0.02	0	0.01	0.02	0.02	0.01	0.05	0	0.02	0.01	0.21	0.01	0.01	0.01	0.01
		SID002001TP13.RAV690.H11	13	2015-09-27	100	20.31	10.57	10.07	0.02	0.26	0.06	0.02	1.81	0.09	54.87	0.85	0.04	0.18	0.02	0.09	0	0.03	0.03	0.01	0.05	0	0.04	0.01	0.04	0.21	0.02	0.01	0	0	0	0.03	0.01	0.01	0	0.03	0.02	0	0	0.01	0.01	0	0.02	0	0.01
		SID002001TP14.RAV700.B2	14	2015-09-28	100	65.65	0.48	14.57	0.15	1.15	0.14	0.31	1.73	1.13	0.04	8.18	0.2	0.81	0.01	0.25	0.52	0.6	0.01	0.01	0.4	0	1.02	0.05	0.24	0.68	0.01	0.45	0.02	0.05	0.01	0.02	0.01	0.03	0.09	0.08	0.2	0.01	0.08	0.06	0.03	0.02	0.02	0.03	0.08
		SID002001TP15.RAV700.E1	15	2015-09-29	100	46.66	0.05	40.38	0.18	0.42	0.02	0.04	0.75	1.69	0	6.82	0.05	0.45	0	0.02	0	0.33	0.12	0.02	0	0.22	0	0.26	0	0.1	0.73	0.01	0.13	0.01	0.02	0	0.01	0	0.07	0.08	0.01	0	0.04	0.03	0.03	0	0	0	0.04
		SID002001TP16.RAV690.D12	16	2015-09-30	100	71.23	0.18	8.67	0.09	0.83	0.11	0.22	1.56	0.98	0.02	8.39	0.06	0.59	0.01	0.23	0	1.24	1.01	0.06	0.01	0.34	0.01	1.02	0.01	0.01	0.41	0.93	0.04	0.44	0.01	0.03	0	0.03	0.06	0.08	0.17	0.01	0.17	0.14	0.03	0.03	0.01	0.01	0.09
		SID002001TP17.RAV690.G11	17	2015-10-01	100	61.65	2.19	21.23	0.45	0.24	0.1	0.14	1.2	3.21	0.11	5.43	0.48	0.43	0.02	0.06	0	0.12	0.06	0.01	0	0.2	0.13	0	0.04	1.39	0	0.01	0.04	0.05	0.04	0	0	0.03	0.02	0.06	0.02	0	0.02	0.02	0.11	0	0	0	0.04
		SID002001TP18.RAV700.A2	18	2015-10-02	100	69.25	0.37	19.95	0.13	0.83	0.05	0.05	0.21	0.52	0.05	4.77	0.14	0.81	0	0.02	0.42	0.15	0.04	0.02	0.32	0.42	0	0.14	0.43	0.02	0.11	0	0	0	0.04	0.02	0.09	0.07	0.13	0.05	0.01	0	0	0.05	0.03	0.01	0	0	0
		SID002001TP19.RAV690.A12	19	2015-10-03	100	22.39	0.52	35.13	11.63	7.31	6.43	1.9	1	0.49	0.23	2.64	0.06	0.11	2.55	0.55	0.08	0.15	4.27	0.02	0.1	0.03	0.05	0.13	0.01	0.18	0.01	0.03	0.05	0.06	0.01	0.01	0.02	0.03	0.01	0.08	0.01	0.05	0.5	0.04	0.1	0.69	0.01	0.01	0.01
		SID002001TP20.RAV690.C12	20	2015-10-04	100	39.89	0.12	1.17	8.2	2.22	0.74	0.31	0.78	0.53	25.53	4.45	0.02	0.73	0.24	0.02	0.1	0.03	0.49	1.44	0	0.14	0.02	0	0.05	0.3	0	0.01	0.1	0.93	0.12	0	0.24	0.01	0.13	0.03	0	0.02	0.1	1.73	0.01	0.01	0.07	0.38	0.02
		SID002001TPV1.RAV690.H5	V1	2015-09-14	100	90.98	3	0.17	0.21	1.12	0.33	0.08	0.24	0.5	0.06	0.23	0.09	0.72	0.01	0.04	0.01	0.1	0.04	0.16	0.02	0.14	0.09	0.07	0	0.04	0.81	0	0.03	0	0.26	0.01	0.03	0.06	0.03	0.02	0.06	0.01	0.01	0.01	0.04	0.01	0.01	0	0.01
		SID002001TPV2.RAV690.C7	V2	2015-10-09	100	38.31	0.58	0.13	4.07	1.2	2.64	0.39	0.05	0.03	0.03	0.39	0.01	4.54	0.13	0.33	0	0.3	0.26	0.29	0	2.67	1.84	1.46	0.05	0.02	2.21	0.63	0.01	2.59	0.54	1.73	0.02	0	0	0.02	3.47	1.3	1.28	0.01	0.02	6.59	4.16	0.02	0.12
002-002	TRT2	SID002002TP1.RAV700.H3	1	2015-09-15	100	0.02	83.42	10.84	1.03	0.49	0.05	0.01	0	0.04	3.21	0	0.01	0.08	0.12	0	0.14	0.02	0.11	0.07	0	0.01	0.01	0	0	0	0	0.06	0.01	0.01	0	0.09	0.02	0	0	0.01	0.02	0	0.01	0	0.01	0.02	0	0	0
		SID002002TP2.RAV700.F3	2	2015-09-16	100	0.02	91.82	3.05	0.57	0.08	0.83	0.43	0	0.01	0.01	0	0.05	2.28	0	0.02	0.13	0.12	0.01	0.13	0.01	0.16	0	0.06	0.01	0.01	0	0	0.05	0.02	0	0.02	0.01	0	0	0	0	0	0	0	0	0	0	0.01	0
		SID002002TP3.RAV700.E3	3	2015-09-17	100	0.02	91.18	4.78	0.25	0.19	0.08	0.2	0.01	0	0	0.06	2.76	0	0.01	0	0.02	0.02	0.24	0.01	0	0	0	0.01	0.01	0.06	0	0	0.01	0	0	0.02	0.01	0	0	0.02	0.02	0	0.01
		SID002002TP4.RAV700.G3	4	2015-09-18	100	0.08	52.82	1.34	16.19	0.02	2.19	0.02	0.02	0.03	0.01	0.02	0.09	0	0.01	0	27.11	0.01	0	0	0	0	0	0	0.01	0.01	0	0.02	0.01	0	0	0
		SID002002TP5.RAV700.F5	5	2015-09-19	100	0.05	38.94	10.05	0.01	0.57	0.02	0.01	49.88	0.01	0.15	0	0	0.15	0.01	0.03	0	0.01	0.01	0.01	0.01	0	0.01	0.01	0	0	0.01	0	0.01	0	0	0	0	0	0	0.01	0	0
		SID002002TP6.RAV700.C5	6	2015-09-20	100	0.04	93.59	0.39	0.41	0.01	3.45	0.03	0.01	0.01	0.05	0	0.04	0.75	0	0.03	0.12	0.01	0	0	0.11	0	0.2	0.07	0.41	0.02	0	0	0	0.04	0.02	0.03	0	0.02	0.01	0	0.02	0	0.01	0	0	0	0	0.03	0
		SID002002TP7.RAV700.B5	7	2015-09-21	100	0.08	75.15	1.1	0.16	0.02	22.94	0	0	0.01	0.01	0	0.02	0.42	0	0.01	0	0.03	0	0.01	0	0	0	0	0	0	0	0	0	0.01	0	0	0
		SID002002TP8.RAV700.E5	8	2015-09-22	100	0.04	59.25	0.03	0.85	38.69	0.02	0	0.06	0.38	0.01	0.24	0.04	0	0.12	0.07	0.03	0	0.04	0	0.04	0	0	0	0.01	0	0.01	0	0	0	0	0	0.01	0	0	0	0	0
		SID002002TP9.RAV700.A4	9	2015-09-23	100	0.09	43.23	9.14	0.06	0	2.21	0.01	0.01	44.86	0.01	0.03	0.03	0	0.07	0.03	0.01	0.01	0.02	0	0.02	0.01	0	0	0.03	0.01	0	0	0.01	0.02	0.01	0.01	0.01	0	0	0	0.01	0	0	0	0	0.01	0.01	0	0.01
		SID002002TP10.RAV700.B4	10	2015-09-24	100	0.02	81.09	9.65	3.16	5.7	0.01	0.01	0	0.02	0.15	0	0.01	0.01	0.05	0	0.05	0	0.02	0	0.01	0	0	0	0	0.02	0	0.01	0	0	0.01	0	0	0	0
		SID002002TP11.RAV700.C4	11	2015-09-25	100	0.01	47.28	0.29	21.39	30.82	0	0	0	0.07	0	0.02	0.02	0.02	0	0.01	0	0.01	0.01	0.01	0	0	0	0.01	0	0.01	0	0	0	0	0	0	0
		SID002002TP12.RAV700.D5	12	2015-09-26	100	0.03	95.47	0.02	1.17	0	2.43	0.01	0	0.02	0.69	0	0	0	0.09	0	0	0	0.02	0	0	0	0	0	0	0	0	0.01	0.01	0	0
		SID002002TP13.RAV700.D4	13	2015-09-27	100	0.1	18.85	20.17	0.1	0	22.61	0.01	0.01	0.37	0.01	37.17	0.02	0	0	0.01	0	0.24	0	0	0	0	0	0	0	0	0.01	0.01	0	0.01	0.01	0	0	0.26	0	0
		SID002002TP14.RAV700.D3	14	2015-09-28	100	0.02	37.37	0.1	33.31	0	28.78	0	0.01	0.01	0	0	0.01	0.03	0.01	0.07	0.01	0.18	0	0.01	0	0	0	0.01	0	0	0	0	0	0	0	0.01	0	0	0	0	0	0.01	0	0	0	0	0
		SID002002TP15.RAV700.E2	15	2015-09-29	100	0.03	51.19	0.01	8.45	0	22.99	0.02	0	0.01	16.76	0	0.04	0.28	0.01	0.01	0.01	0.03	0.03	0	0.03	0	0	0	0.01	0	0	0.02	0	0	0	0	0	0	0	0.02	0	0	0	0	0	0
		SID002002TP16.RAV700.F2	16	2015-09-30	100	0.05	31.29	0.01	5.59	0.01	0.77	1.68	0	0	1.64	58.5	0.3	0	0.02	0.02	0.03	0	0.01	0	0	0	0.01	0	0	0.03	0.01	0	0	0	0	0
		SID002002TP17.RAV700.G2	17	2015-10-01	100	0.01	3.84	0.02	39.63	0.01	51.98	4.2	0	0.01	0	0	0	0.1	0	0.03	0.01	0.01	0.01	0	0.01	0	0	0	0	0	0	0	0	0	0	0	0	0.01	0.06	0.01	0	0	0	0	0	0	0
		SID002002TP18.RAV700.D2	18	2015-10-02	100	0.04	16.72	0.01	49.06	0.01	7.05	25.86	0.02	0	0.01	0	0.72	0.01	0.01	0	0	0.01	0	0	0	0	0	0	0	0	0	0.43	0.01	0	0	0	0	0
		SID002002TP19.RAV700.D1	19	2015-10-03	100	0.04	31.7	0.03	61.38	0	3.17	2.61	0	0.01	0.02	0.37	0	0.08	0.04	0.15	0	0.02	0	0.01	0.01	0.01	0	0	0	0	0	0	0	0	0	0	0	0	0	0	0	0	0.28	0.01	0	0	0	0	0
		SID002002TP20.RAV700.H2	20	2015-10-04	100	0.03	54.36	0.02	38.03	0.01	2.92	4.15	0	0	0.01	0.01	0.02	0.29	0	0.01	0.02	0	0	0.01	0	0	0	0	0	0	0	0	0	0	0	0	0	0.03	0.01	0	0	0	0	0	0	0	0
		SID002002TP21.RAV700.B3	21	2015-10-05	100	0.01	38.75	5	20.7	1.38	1.64	0.02	8.4	0	14.8	0.1	0	0	0.11	0	0	0	0	0	0	0	0	0	9.02	0	0.02	0.01	0	0	0.01
		SID002002TP22.RAV700.C3	22	2015-10-06	100	0.06	42.39	1.37	44.73	9.59	1.31	0	0.01	0.03	0.02	0.02	0.38	0	0.03	0	0.01	0	0	0	0	0	0	0	0	0	0	0	0	0	0.02	0.01	0	0	0	0	0
		SID002002TP23.RAV700.A3	23	2015-10-07	100	0.14	60.1	0.14	35.7	0	0.97	1.11	0	0.01	0.06	0.01	0.74	0.87	0	0.01	0.01	0.04	0	0	0	0	0	0	0.01	0	0.01	0	0	0	0	0	0.01	0	0.01	0	0	0	0	0	0	0
		SID002002TP24.RAV700.E4	24	2015-10-08	100	0.06	96.08	0.03	1.2	0	0.09	0.04	0	0.02	0	0.32	1.83	0.01	0.01	0	0.02	0.19	0	0.01	0	0	0	0	0.01	0	0	0	0	0	0	0	0	0	0	0.01	0	0	0.01	0	0	0
		SID002002TP25.RAV700.C1	25	2015-10-09	100	0.12	94.87	0.05	0.2	0	0.14	0.09	0	0.04	0.01	0.06	4.24	0.04	0.01	0	0.01	0.06	0	0	0	0	0	0	0	0	0	0.01	0	0	0	0	0.01	0	0
		SID002002TPV1.RAV690.G4	V1	2015-09-14	100	3.6	23.53	0.06	30.81	0.58	39.31	0.02	0.05	0.05	0.01	0.09	0.01	0.14	0	0.03	0.01	0.03	0.04	0.04	0	0.1	0.1	0.1	0.12	0.02	0	0.09	0.14	0	0.01	0.01	0.02	0.5	0.07	0	0.02	0.01	0	0.01	0.06	0.01	0	0.01	0.01
		SID002002TPV2.RAV690.A3	V2	2015-10-09	100	4.71	88.81	0.07	1.19	0.59	1.21	0.2	0.03	0.08	0.01	0.15	0.04	2.28	0.08	0.12	0.01	0.01	0.01	0.1	0.01	0.04	0.01	0.01	0.01	0	0	0	0.01	0.09	0.01	0	0	0	0	0.01	0	0.01	0.01	0.01	0	0	0	0	0
002-003	TRT1	SID002003TP1.RAV686.D4	1	2015-09-29	100	0.22	0.2	47.09	11.93	0.12	2.36	0.06	0.05	0.06	0.04	0.04	0.01	6.11	0.02	0.03	0	0	0.94	21.11	2.05	6.42	0.01	0.01	0	0	0.14	0	0.03	0.03	0	0	0.02	0.67	0.01	0	0	0	0.18	0
		SID002003TP2.RAV686.E5	2	2015-09-30	100	0.1	0.12	19.34	37.69	13.71	2.01	1.18	0.04	0.03	0.09	0.01	0.05	0.01	0.02	0	0.04	0.04	7.57	0.02	17.61	0.01	0.01	0.01	0	0.01	0	0.01	0.23	0	0.01	0.01	0	0	0.01	0.01	0	0	0.01	0	0	0	0
		SID002003TP3.RAV686.F6	3	2015-10-01	100	0.19	0.17	24.49	1.17	42.39	1.19	2.97	0.06	0.04	0.46	0.03	0.01	0.61	0.02	0.04	0.01	0.58	0.19	0.82	0.61	0.26	21.12	0.25	0.14	0.02	0.25	0	0	0.02	0	0	0.14	0.08	0.06	0.01	0.4	0.03	0.07	0.01	0.01	0.03	0.03	0	0.01
		SID002003TP4.RAV685.C9	4	2015-10-02	100	0.22	0.1	70.34	0.04	3.5	17.92	0.19	0.04	0.04	0.97	0.11	0.05	0.1	0.01	4.44	0.05	0.15	0.07	0.02	0.05	1.18	0.08	0	0.02	0.03	0.01	0	0.01	0	0	0.01	0.02	0	0.04	0.02	0.02	0	0.01	0.03	0.01	0	0	0.01	0.02
		SID002003TP5.RAV685.D10	5	2015-10-03	100	0.12	0.12	44.5	0.02	38.68	0.13	0.61	0.02	0.02	0	13.71	0.05	0.04	0.01	0.01	0	0.04	0.29	0.07	0.07	1.23	0.05	0.01	0.02	0.01	0.01	0.01	0	0	0.02	0.01	0.01	0.01	0.02	0.01	0.01	0.01	0	0.01	0	0.01	0.01	0
		SID002003TP6.RAV685.E11	6	2015-10-04	100	0.11	0.14	41.51	0	45.6	0.04	0.37	0.04	0.05	10.66	0.02	0.04	0.01	0.01	0.09	0.56	0.02	0.01	0.06	0.14	0.07	0.01	0.03	0	0	0.01	0.02	0	0.02	0.01	0.02	0.03	0.01	0.02	0.01	0	0.01	0.04	0.01	0.01	0.08	0.01	0	0
		SID002003TP7.RAV686.B1	7	2015-10-05	100	0.26	0.14	44.84	2.13	12.02	0.86	0.05	0.08	0.03	0.02	1.36	0.01	0.09	0.02	0	0.01	0.11	0	37.7	0.02	0.03	0.01	0.01	0	0	0.01	0	0.01	0.01	0.01	0	0.02	0.01	0.01	0.01	0	0	0.01	0.01	0.01	0.01	0	0	0
		SID002003TP8.RAV686.C2	8	2015-10-06	100	0.29	0.14	51.86	0.02	30.69	0.08	0.04	0.05	0.09	0.03	15.93	0.07	0.21	0.04	0.04	0.1	0.01	0.08	0.02	0.05	0	0.01	0	0.01	0.01	0.03	0	0	0.01	0.01	0.01	0.01	0	0	0.01	0	0.01	0	0.01	0	0	0	0	0
		SID002003TP9.RAV686.D3	9	2015-10-07	100	0.17	0.17	38.51	0.01	49.42	0.03	0.03	0	0.01	11.37	0.03	0.07	0.01	0.01	0.01	0	0.02	0	0	0.01	0.01	0	0	0.01	0	0	0	0.02	0.01	0	0	0.01	0.01	0	0	0.01	0	0
		SID002003TP10.RAV686.E4	10	2015-10-08	100	0.22	0.17	50.49	0.41	3.59	0.71	0.02	0.04	0.02	29.81	1.19	0.44	10.6	0.04	0.01	0.05	0.03	0	0.02	1.97	0.01	0.03	0.03	0.01	0.01	0	0	0.01	0.01	0	0.01	0	0.02	0.01	0	0	0	0	0	0	0
		SID002003TP11.RAV686.F5	11	2015-10-09	100	0.16	0.14	58.02	0.05	31.09	0.15	0.1	0.04	0.04	0	9.26	0.08	0.26	0.03	0.03	0.01	0.05	0.13	0	0.03	0.14	0.01	0.04	0.02	0.01	0	0.03	0	0.01	0	0.02	0	0	0.01	0	0.01	0	0	0	0	0	0
		SID002003TP12.RAV686.G6	12	2015-10-10	100	0.08	0.13	38.34	14.96	25.26	0.03	0.03	0.02	0.02	8.35	12.21	0.05	0.08	0	0.01	0	0.04	0.12	0.01	0.07	0.04	0	0.04	0	0.01	0.02	0	0	0	0	0.01	0	0.01	0	0.01	0	0.01	0	0.01	0	0	0	0	0.01
		SID002003TP13.RAV685.D9	13	2015-10-11	100	0.15	0.16	56.04	0.06	18.93	0.08	0.12	0.02	0.03	16.31	5.61	0.04	0.13	0.06	0	0.26	1.16	0.02	0.06	0.22	0.02	0.06	0.01	0.02	0.06	0.02	0	0.01	0	0.01	0.06	0.01	0	0	0.12	0.02	0.01	0.05	0	0.01	0.01	0	0	0.01
		SID002003TP14.RAV685.E10	14	2015-10-12	100	0.14	0.12	55.97	0.05	34.13	1.15	0.07	0.03	0.03	0.12	6.69	0.03	0.15	0.03	0.01	0.66	0.07	0	0.11	0.01	0.02	0	0.01	0	0.01	0.02	0.01	0.02	0.02	0.01	0.09	0.02	0.01	0.11	0.01	0.01	0	0.01	0	0	0.01	0	0.01	0
		SID002003TP15.RAV685.F11	15	2015-10-13	100	0.1	0.1	53.15	0.01	33.31	0.02	0.05	0.02	0.02	0.01	12.48	0.03	0.1	0.01	0.04	0.19	0.01	0.08	0	0.03	0	0.01	0.01	0.01	0.03	0	0	0	0.02	0.03	0.02	0.01	0.01	0.01	0.01	0	0	0	0.01	0	0.01	0.02	0.01	0
		SID002003TP16.RAV686.C1	16	2015-10-14	100	0.28	0.14	47.36	0.03	32	0.03	0.05	0.04	0.03	0	19.32	0.07	0.08	0.04	0	0.01	0.08	0.18	0	0.02	0.04	0.02	0	0.02	0.01	0	0.01	0.02	0.01	0	0	0	0.01	0	0.01	0.01	0	0.02	0	0.01	0	0	0	0.01
		SID002003TP17.RAV686.D2	17	2015-10-15	100	0.14	0.14	59.95	0.01	28	3.41	0.08	0.01	0.01	0	7.83	0.04	0.07	0.01	0.02	0.01	0.01	0.11	0.01	0.04	0.02	0.01	0.01	0	0.01	0	0.01	0	0.01	0	0	0	0	0	0	0
		SID002003TP18.RAV686.E3	18	2015-10-16	100	0.11	0.14	48.88	39.19	0.02	0.18	0.04	0.04	0.04	10.56	0.05	0.09	0.01	0.05	0.07	0.25	0.05	0	0.04	0.01	0.02	0	0.01	0	0.01	0.01	0	0.02	0.01	0.01	0.01	0.01	0.01	0	0	0.01	0	0.01	0	0	0.01	0	0	0
		SID002003TP19.RAV686.F4	19	2015-10-17	100	0.05	0.09	73.37	0.05	9.08	1.01	0.04	0.01	0.03	0.02	3.75	0.03	0.1	0.02	0.3	0.01	0.04	11.69	0.06	0	0.02	0	0	0.03	0.02	0.01	0.02	0	0.02	0.01	0.01	0.02	0.02	0	0	0.01	0	0.01	0	0.01	0.01	0.01	0	0
		SID002003TP20.RAV686.G5	20	2015-10-18	100	0.12	0.11	54.39	0.03	34.89	0.04	0.21	0.04	0.05	0.02	8.28	0.06	0.25	0.01	0.05	0	0.11	0.29	0.1	0.01	0.34	0.01	0.05	0	0.01	0.03	0	0	0	0.02	0.05	0.02	0.03	0.07	0.02	0	0.06	0.07	0.01	0.02	0.02	0	0	0.01
		SID002003TPV1.RAV690.C3	V1	2015-09-28	100	0.71	2.02	0.08	1.33	1.14	1.61	1.19	0.02	0.13	1.72	0.14	0.05	0.5	0.02	0.17	0	0.02	0.02	41.04	0.01	0.13	44.25	0.01	0.03	0	0.01	0.01	0	0.01	0.11	0.01	0.01	0	0	0.03	0	1.61	0	0	1.78	0	0.01	0.01	0
		SID002003TPV2.RAV690.G2	V2	2015-10-22	100	1.93	0.28	61.74	0.02	25.99	0.02	0.01	0.04	0.04	7.08	0.05	0.75	0.01	0.01	0	0.01	0.2	0.16	0.01	0.82	0.14	0.01	0	0.01	0	0	0.01	0.51	0	0.04	0	0	0	0.01	0.02	0.01	0	0.01	0.01	0	0.01	0.01	0	0
002-004	TRT3	SID002004TP1.RAV687.H8	1	2015-09-30	100	77.98	0.23	8.56	0.01	6.77	0.01	0.01	0.42	0.04	0.01	0.01	0.04	0.66	0.01	0.01	4.6	0.15	0.04	0.1	0.11	0.01	0.02	0	0.01	0.02	0	0	0	0	0.04	0.02	0.01	0	0.02	0	0	0.01	0.01	0.01	0.01	0.01	0	0.01	0
		SID002004TP2.RAV687.G7	2	2015-10-01	100	78.36	2.2	1.83	0.02	8.28	0.02	0.04	0.46	0.14	0.01	0.02	0.02	0.29	0.03	0.08	7.59	0.11	0.14	0	0	0.03	0.11	0	0.02	0	0	0.02	0	0	0	0	0	0.01	0.01	0	0.01	0.01	0.01	0	0.01	0.01	0	0	0
		SID002004TP3.RAV687.F6	3	2015-10-02	100	62.03	1.72	23.07	0.2	4.15	2.51	0.05	0.45	0.09	0.01	0.02	0.06	0.67	0.02	0.05	3.07	0.56	0.11	0.05	0	0.11	0.01	0.47	0.01	0.08	0	0	0.14	0.01	0	0.01	0.05	0.03	0.01	0.02	0.01	0.01	0.01	0.02	0.02	0	0.01	0.01	0
		SID002004TP4.RAV688.A4	4	2015-10-03	100	0.09	19.19	2.54	0.04	0.18	0.05	0.06	75.01	0.04	0.01	0.02	0.01	2.35	0.02	0.02	0.04	0.07	0	0.04	0	0.02	0.01	0	0	0.02	0.01	0	0.01	0	0.01	0	0.02	0.01	0	0	0.01	0.01	0.01	0	0	0.02	0	0	0
		SID002004TP5.RAV688.H2	5	2015-10-04	100	0.13	32.32	4.1	0.03	0.22	0.04	0.21	54.27	0.01	0.02	0.06	6.7	0.02	0.02	0.42	0.01	0.41	0	0.1	0.02	0.12	0	0.04	0.16	0.08	0.18	0.03	0.02	0.03	0.02	0.01	0	0.01	0.03	0.01	0	0	0	0	0	0	0.07	0.01	0
		SID002004TP6.RAV688.G1	6	2015-10-05	100	0.09	40.7	6.59	0.01	0.12	0.03	0.05	33.11	0.02	0.02	0.03	13.95	0.02	0.01	0.34	0.06	0.01	0.13	0	0.12	0.03	0	1.53	0.06	0	1.23	0.09	0.03	0.04	0.01	0.56	0.09	0.06	0	0	0.02	0.15	0.01	0	0	0.07	0	0.08	0.05
		SID002004TP7.RAV687.B12	7	2015-10-06	100	0.07	70.72	0.09	0.02	0.02	0.01	0.08	18.37	0.01	0	0.03	9.52	0.01	0.01	0.11	0.04	0.05	0	0.09	0.01	0.21	0	0.01	0.06	0	0.11	0.06	0.01	0	0.03	0.03	0.02	0	0.01	0.02	0.02	0	0	0	0.03	0.03	0	0	0
		SID002004TP8.RAV687.A11	8	2015-10-07	100	0.07	67.37	0.06	0.02	0.08	0.01	0.05	15.44	0.01	0.02	0.02	16.46	0.01	0	0.02	0.04	0.01	0.03	0	0.05	0.03	0.01	0.01	0	0.04	0.01	0	0.01	0.01	0.02	0	0	0	0	0.03	0	0	0	0	0	0	0	0.02	0
		SID002004TP9.RAV687.H9	9	2015-10-08	100	0.06	66.61	0.05	0.02	0.1	0.02	0.07	16.76	0.01	0.01	0.04	15.21	0.01	0.01	0.13	0.01	0.35	0.05	0.13	0.06	0.08	0.05	0	0.01	0.01	0.02	0.01	0	0.01	0.03	0.01	0	0	0.01	0.01	0	0.01	0	0	0.01	0	0	0	0
		SID002004TP10.RAV687.G8	10	2015-10-09	100	0.07	74.21	18.64	0.01	0.04	0.01	0.08	2.34	0	0	0	0.02	3.94	0.03	0.01	0.01	0.15	0.04	0.05	0.05	0.02	0	0	0.02	0.04	0.03	0	0.01	0	0.01	0.02	0	0.02	0.01	0	0	0	0	0.01	0.01	0	0	0.01	0
		SID002004TP11.RAV688.F7	11	2015-10-10	100	0.06	93.91	2.68	0.01	0.02	0.01	0.16	0.02	0.08	0.02	0.01	0.08	0.34	0.01	0.27	0.07	0.17	0.01	0.26	0.01	0.16	0.11	0.38	0.02	0	0	0	0	0.09	0.07	0.05	0.01	0.37	0.06	0	0.02	0.06	0.06	0.01	0.01	0.01	0.02	0.07	0.01
		SID002004TP12.RAV688.E6	12	2015-10-11	100	0.08	40.72	0.19	0.04	0.01	0.01	0.12	30.51	0.02	0.01	0.02	27.54	0.01	0.02	0.01	0.12	0.08	0.02	0.06	0.09	0	0.06	0.01	0.01	0.02	0.01	0.01	0.02	0.01	0.01	0.01	0	0	0.01	0.06	0.02	0	0.01	0	0	0	0	0	0.01
		SID002004TP13.RAV688.D5	13	2015-10-12	100	0.09	68.44	0.19	0.03	0.03	0.02	0.11	25.38	0.02	0.01	0.01	0.01	4.87	0.01	0	0.09	0.01	0.1	0.03	0.15	0	0	0.06	0.11	0.01	0.06	0.01	0.01	0.01	0.01	0.01	0.01	0	0	0.01	0.01	0.01	0	0	0	0.01	0.03	0	0
		SID002004TP14.RAV688.C4	14	2015-10-13	100	0.09	39.66	0.06	41.31	0.02	2	1.16	13.67	0	0.01	0.01	0	1.45	0.01	0.02	0.01	0.03	0.01	0.08	0.02	0.01	0.02	0.13	0.01	0.01	0.04	0	0.02	0.01	0	0.01	0.01	0.04	0	0.01	0	0.01	0.01	0.01	0.01	0	0	0	0
		SID002004TP15.RAV688.B4	15	2015-10-14	100	0.11	54.57	0.06	0.11	0.05	0	0.47	9.51	0.02	0.01	0.01	0.01	32.96	0.01	0	0.01	0.23	0.05	0.1	0.07	0.01	0.59	0.03	0.15	0	0.24	0.14	0	0	0.05	0.01	0.01	0.03	0	0.06	0.06	0.01	0	0	0.01	0	0.08	0.03	0.01
		SID002004TP16.RAV688.A3	16	2015-10-15	100	0.13	52.27	32.55	1.42	0.16	0.03	0.13	6.18	0.03	0.02	0.03	5.65	0.04	0.03	0.03	0.07	0.1	0.05	0.02	0.07	0.11	0	0.02	0.01	0.07	0.02	0	0.02	0.05	0.01	0.02	0.02	0.01	0	0	0.02	0.03	0.01	0.02	0.01	0	0.01	0	0.01
		SID002004TP17.RAV688.H1	17	2015-10-16	100	0.19	51.57	0.35	0.06	0.24	0.06	0.18	20.27	0.03	0.02	0.05	26.5	0.03	0.03	0.02	0.03	0	0.06	0.07	0.02	0	0	0.01	0.01	0	0	0.01	0.01	0.01	0	0	0	0.04	0.01	0.01	0	0	0	0	0.01	0	0	0	0
		SID002004TP18.RAV687.C12	18	2015-10-17	100	61.01	0.96	21.76	0.04	10.06	0.11	0.02	0.66	0.04	0	0.01	0.03	0.72	0.01	0.02	4.35	0.02	0.04	0.05	0.02	0	0.01	0	0	0	0	0.03	0	0	0.01	0.01	0	0	0	0	0	0
		SID002004TP19.RAV687.B11	19	2015-10-18	100	67.62	0.85	16.26	0.03	7.05	0.01	0.04	0.53	0.1	0.01	0.02	1.36	0	5.8	0.05	0.02	0.07	0	0	0.01	0	0.01	0.01	0.04	0	0	0.02	0.01	0	0	0	0	0	0	0.01	0	0	0	0.01	0
		SID002004TP20.RAV687.A10	20	2015-10-19	100	69.04	0.6	21.1	0.1	3.87	0.62	0.1	0.24	0.03	0.02	0.07	0.43	0.03	0.01	3.37	0.02	0.02	0.01	0.1	0.01	0.01	0.01	0.01	0.01	0.04	0.01	0.01	0.01	0.01	0.01	0.01	0.01	0.02	0.01	0.01	0.01	0.01	0.01	0.01	0.01
		SID002004TP21.RAV688.G8	21	2015-10-20	100	0.04	88.38	0.36	0.02	0.01	0.02	0.18	0.03	0.1	0.04	0.04	0.23	0	0.27	1.76	0.45	2.03	0.27	0.05	0.53	0.01	0.38	0	1.41	0.29	0	0.03	0	0.01	0.04	0.43	0.11	0.19	0.04	0.58	0.13	0	0.05	0.04	0.39	0.05	0.06	0	0.01
		SID002004TPV1.RAV690.B10	V1	2015-09-29	100	0.17	81.09	0.22	2.79	1.66	1.59	0.48	3.13	0.03	0.02	0.02	0.04	4.34	0.77	0.1	0	0.56	0.13	1.34	0.01	0.1	0.01	0.22	0.01	0	0.15	0	0.11	0.04	0.01	0.01	0	0.07	0.03	0.04	0.06	0.05	0.1	0.01	0	0.03	0.03	0.16	0.02
		SID002004TPV2.RAV690.E8	V2	2015-10-20	100	0.16	76.53	9.21	0.07	0.03	0.09	0.04	10.24	0.02	0.05	0.01	0.04	3.32	0.03	0	0	0.01	0	0.05	0	0.01	0	0	0	0.01	0	0	0	0	0	0	0	0.01	0	0.01	0	0	0	0	0	0.01	0	0	0
002-005	TRT1	SID002005TP1.RAV689.A12	1	2015-10-23	100	0.2	32.65	63.53	1.13	0.08	0.52	0.02	1.34	0.02	0.03	0.01	0.02	0.07	0.01	0.01	0.03	0.01	0.04	0.01	0.01	0.01	0.01	0.01	0.01	0.01	0.04	0.04	0.01	0.01	0.01	0.01	0.01	0.01	0.01	0.04	0.01	0.01	0.01	0.01	0.01
		SID002005TP2.RAV689.E7	2	2015-10-24	100	0.07	87.64	0.05	0.79	0.03	0.12	0.24	8.08	0.02	0.02	0.01	0.03	1.7	0.01	0.04	0	0.14	0.21	0	0.01	0.2	0	0.16	0.05	0.01	0.01	0.05	0	0	0.01	0.01	0.05	0.01	0	0	0.02	0.02	0.02	0.01	0.01	0	0.03	0.01	0
		SID002005TP3.RAV689.F8	3	2015-10-25	100	0.07	43.54	17.73	0.07	0.01	0.06	0.36	3.73	0	30.36	0.01	0.01	0.63	0.01	0.06	0	0.13	0.12	0	0.2	0.01	0.17	0.01	0.02	0.04	0	0.01	0.18	0.06	0	1.16	0.03	0.08	0.02	0.17	0	0.02	0	0.02	0	0.05	0.03	0.02	0
		SID002005TP4.RAV689.G9	4	2015-10-26	100	0.11	3.2	37.65	48.81	0.03	5	3.76	0.25	0.02	0.02	0.01	0.01	0.1	0.01	0.16	0.01	0.03	0.02	0	0.1	0	0.01	0.01	0.02	0	0.01	0	0.01	0.01	0.47	0.02	0.02	0.01	0	0.01	0	0.01	0	0.01	0	0.01	0.07	0.01	0
		SID002005TP5.RAV689.D4	5	2015-10-27	100	0.17	74.77	9.78	5.83	0.01	0.2	0.64	5.78	0.08	0.02	0.04	1.44	0.01	0.09	0.01	0.08	0.09	0.01	0.01	0.1	0	0.05	0.01	0.01	0.03	0.23	0.01	0.06	0.02	0.01	0.04	0	0.02	0.04	0.02	0.01	0.04	0.04	0.01	0	0.03	0.01	0	0.01
		SID002005TP6.RAV689.C3	6	2015-10-28	100	0.16	85.47	1.12	1.39	0.02	0.06	0.05	9.31	0.06	0.02	0.03	1.34	0	0.01	0	0.41	0.03	0.01	0.08	0.01	0.05	0.01	0.01	0.03	0.13	0	0.01	0.02	0	0	0.01	0.03	0.02	0	0.01	0.01	0.01	0.01	0.01	0.01	0.01	0.01	0	0.01
		SID002005TP7.RAV689.B3	7	2015-10-29	100	0.12	58.62	5.24	0.04	0.05	0.04	0.04	34.39	0.04	0.01	0.03	1.09	0.01	0.02	0.01	0.02	0	0	0.03	0.02	0.01	0	0.06	0	0.01	0.01	0.01	0.01	0	0	0.02	0	0.01	0	0	0	0	0.01	0.01	0	0	0	0
		SID002005TP8.RAV689.G8	8	2015-10-30	100	0.18	32.97	10.61	1.5	0.01	0.08	0.01	8.03	0	2.82	0	43.19	0.2	0	0.03	0	0.09	0.08	0.01	0	0.02	0	0.01	0.02	0	0	0	0.01	0	0	0.01	0.01	0.01	0	0.01	0.01	0	0	0	0.01	0	0	0.01	0
		SID002005TP9.RAV689.A3	9	2015-10-31	100	0.34	70.44	2.58	0.33	0.03	0.96	0.07	22.17	0.09	0.03	0.03	1.92	0.01	0	0.09	0.1	0.02	0.13	0	0.16	0.01	0.03	0.01	0.01	0.02	0.09	0	0	0.05	0.01	0	0	0.03	0	0.01	0.01	0	0	0.03	0.01	0.01	0.01	0	0
		SID002005TP10.RAV689.F7	10	2015-11-01	100	0.1	83.92	0.05	0.31	0.02	0.02	0.02	15.09	0.01	0.01	0.01	0.03	0.29	0	0.01	0	0	0.01	0	0	0.02	0	0	0	0	0	0	0	0	0	0.02	0	0
		SID002005TP11.RAV689.A11	11	2015-11-02	100	0.22	79.54	0.21	0.57	0.03	0.08	0.02	12.96	0.03	0.03	0.04	2.16	0	0.02	0.01	1.37	0.29	0	0	0.19	0.48	0.47	0.01	0.14	0.3	0.04	0.01	0.01	0.01	0.03	0.05	0.1	0.04	0.13	0.02	0.01	0	0.01	0.02	0.02	0.01	0	0.01	0.05
		SID002005TP12.RAV689.C5	12	2015-11-03	100	0.26	21.2	10.4	6.52	0.04	2.04	0.06	4.83	0.02	8.8	0.02	45.05	0.46	0.05	0.01	0.02	0.01	0.03	0	0.02	0.02	0	0.01	0.01	0	0	0	0	0.01	0	0.01	0.01	0	0.05	0	0	0	0	0	0	0.02	0	0
		SID002005TP13.RAV689.B4	13	2015-11-04	100	0.25	76.64	4.64	0.08	0.04	0.02	0.04	14.05	0.03	0.01	0.01	0.03	3.9	0.02	0.01	0.01	0.01	0.01	0.01	0.03	0.01	0.01	0.01	0.01	0.01	0	0	0	0.01	0.01	0	0.01	0.01	0.01	0	0	0	0	0.01	0	0.01	0	0.01	0
		SID002005TP14.RAV689.D5	14	2015-11-05	100	0.1	38.96	0.09	46.02	0.03	10.21	0.91	2.39	0.02	0.01	0.01	0.59	0.05	0.01	0.08	0.09	0	0.04	0.04	0.01	0.02	0.01	0.01	0.17	0.01	0.01	0.01	0.01	0.01	0	0	0.01	0	0	0.01	0	0	0.01	0.01	0	0.05	0	0.01	0
		SID002005TP15.RAV689.C4	15	2015-11-06	100	0.14	49.03	6.29	14.72	0.02	25.83	0.07	2.2	0.03	0.17	0.01	0.02	0.7	0.01	0	0.01	0.11	0.08	0.01	0	0.13	0.01	0.08	0.01	0.02	0	0.03	0.03	0.01	0.02	0.01	0.02	0.02	0.01	0.02	0.01	0	0.02	0.01	0	0.01	0	0.04	0.01
		SID002005TP16.RAV689.H11	16	2015-11-07	100	0.05	0.9	0.03	58.91	0.05	38.29	0.13	0.03	0.01	0.02	0	0.01	0.43	0.01	0.01	0.12	0.01	0	0.05	0.13	0.01	0.01	0.06	0.01	0	0.01	0.09	0	0	0.37	0	0.14	0.04	0.02	0	0.01	0	0.01	0	0	0	0	0.01	0
		SID002005TP17.RAV689.E6	17	2015-11-08	100	0.08	0.12	0.03	67.6	0.02	27.29	0.58	0.04	0.01	0.01	0.01	0.09	0.03	0	0.14	0.06	0.01	0.04	0	0.09	0.01	0.05	0	0.01	0	0.03	3.48	0	0.1	0.01	0	0	0.01	0	0.01	0	0	0	0	0	0.01	0
		SID002005TP18.RAV689.B12	18	2015-11-09	100	0.18	4.2	56.62	24.87	0.03	2.22	1.68	0.09	0.02	0.4	0.02	0.01	1.88	0.06	0.01	0.73	0.07	0.33	0.11	0.01	0.22	0.03	0.01	0	0.01	0.04	0.82	0.01	1.62	0	0.78	0.02	0.01	0.05	0.02	0.01	0.01	0	0.09	0	0	0.02	0.01	0
		SID002005TP19.RAV689.H9	19	2015-11-10	100	0.15	25.57	0.05	51.86	0.01	13.48	2.45	0.06	0.02	0.02	0.01	0.01	1.86	0	0.02	0.34	0.01	0.01	0.02	0.04	0	0	0.03	0.01	0.01	0.05	0	0	0.01	3.82	0.01	0.01	0	0.02	0.01	0.01	0	0	0	0	0	0	0	0
		SID002005TP20.RAV689.H10	20	2015-11-11	100	0.13	85.75	0.08	3.08	0.03	3.31	0.65	0.12	0.01	0.01	0.02	0.05	2.1	0	0.01	0.37	0.05	0.06	0.01	0.02	0.03	0.01	0	0.05	0	0.01	0.01	3.87	0	0.02	0.01	0.01	0.01	0.01	0.01	0.01	0	0	0	0.01	0	0	0	0.01
		SID002005TP21.RAV689.D6	21	2015-11-12	100	0.11	35.91	1.69	15.87	0.03	17.74	0.13	4.56	0.03	1.15	0.01	0.01	19.29	0	0.01	0.01	0.02	0.01	0.01	3.23	0.01	0	0.01	0	0	0	0	0	0.04	0.01	0.01	0.01	0	0.02	0	0	0	0.01	0	0.01	0.01	0	0.02	0.01
		SID002005TPV1.RAV690.H7	V1	2015-10-22	100	16.36	69.08	0.07	0.1	0.27	0.29	0.04	8.48	2.74	0.11	0.28	0.05	0.9	0.02	0.02	0.15	0.04	0.01	0.02	0.01	0.1	0	0.2	0	0.01	0.4	0	0	0.03	0	0	0.02	0	0	0.02	0.02	0	0	0.02	0.01	0	0	0	0
		SID002005TPV2.RAV690.H10	V2	2015-11-13	100	10.15	8.04	1.67	49.52	0.12	28.5	0.02	0.46	0.32	0.11	0.53	0.05	0.15	0.01	0.02	0	0.01	0.01	0.01	0.01	0.03	0	0.01	0.01	0.11	0	0	0	0	0	0	0	0	0.01	0	0	0	0.01	0.01	0	0.05	0.01	0	0.01
002-006	REF	SID002006TP1.RAV689.B5	1	2015-10-29	100	0.38	30.37	13.26	46.12	0.14	7.36	0.05	0.03	0.06	0.09	1.33	0.02	0.14	0.01	0.06	0.01	0.04	0.05	0.07	0.04	0.01	0.02	0.01	0.02	0	0	0.03	0.02	0.03	0	0.02	0	0.02	0.01	0.02	0.01	0.02	0.01	0.01	0.01	0.01	0.01	0.01	0
		SID002006TP2.RAV689.H2	2	2015-10-30	100	1.07	24.93	6.76	46.03	0.43	15.04	0.39	0.13	0.8	0	3.18	0.02	0.24	0.01	0.03	0.01	0.05	0.06	0.1	0.04	0.07	0.01	0	0	0.01	0.13	0.03	0.01	0.01	0.09	0.01	0.02	0	0	0.02	0	0.07	0.03	0	0	0	0.02	0	0.02
		SID002006TP3.RAV688.C5	3	2015-10-31	100	1.3	6.72	1.44	52.2	0.19	33.34	0.23	0.04	0.41	0.01	1.04	0.01	0.07	0.02	0.18	0.01	0.2	0.76	0.15	0.02	0.01	0.4	0.02	0.15	0	0.25	0.09	0	0	0	0.18	0.07	0.01	0.05	0.01	0.04	0.06	0.01	0	0.01	0.03	0.02	0	0.02
		SID002006TP4.RAV688.G9	4	2015-11-01	100	9.78	36.73	21.07	2.05	0.53	11.2	3.75	0.34	4.24	0.07	5.75	0.02	0.89	0.03	0.18	0.01	0.23	0.37	0.45	0.13	0.03	0.26	0.01	0.1	0	0.33	0.04	0.01	0.01	0.15	0.09	0.05	0.05	0.03	0.23	0.02	0.05	0.01	0.33	0.03	0.03	0.01	0.01	0.02
		SID002006TP5.RAV688.F8	5	2015-11-02	100	0.09	46.02	45.4	0.02	0.02	0.01	0.06	4.66	0.01	0	0.02	2.28	0.01	0.01	0.14	0.02	0.05	0	0.05	0	0.12	0	0.03	0	0.38	0.03	0.03	0.2	0.03	0.03	0.01	0.04	0.04	0.01	0.01	0	0	0.02	0.03	0	0.02	0	0.01	0
		SID002006TP6.RAV688.H11	6	2015-11-03	100	2.11	28.81	5.43	40.6	2.08	5.66	6.8	0.11	0.52	0.01	1.8	0.01	0.33	0.05	0.05	0.48	0.1	0.1	0.09	0.01	0.39	0	0.12	0.01	0.46	0.13	1.95	0.06	0.29	0.02	0.16	0.09	0.04	0.06	0.04	0.03	0.02	0.08	0	0	0.32	0.01	0.11	0
		SID002006TP7.RAV689.E8	7	2015-11-04	100	6.58	11.55	1.18	41.04	0.94	31.26	0.96	0.15	0.67	0.03	2.71	0.02	0.13	0.1	0.16	0.01	0.39	0.56	0.24	0.02	0.01	0.34	0.01	0.06	0	0.17	0.08	0	0.06	0.09	0.01	0.02	0.05	0.01	0.02	0.02	0	0.02	0.2	0.05	0.02	0.01	0.01	0
		SID002006TP8.RAV689.A4	8	2015-11-05	100	10	23.76	2.94	29.32	1.87	4.32	10.56	0.29	1.25	0.06	1.7	0	0.56	0.05	0.08	0	0.24	0.49	0.24	0.39	0.01	0.2	0	0	0.04	0	0.25	0.03	7.52	0.01	0.03	0.01	0.09	0.1	0.16	0.01	0.01	0.1	0.01	1.7	0.02	0.23	0.07	0.01
		SID002006TP9.RAV688.A12	9	2015-11-06	100	13.4	24.88	11	4.31	1.91	6.22	1.44	0.96	12.92	1.44	1.91	4.78	2.39	0.48	0.48	1.91	0.96	0.48	0.96	0.48	0.48	0.48	1.44	0.96	0.96	0.48	0.48	0.48	0.96
		SID002006TP10.RAV689.E1	10	2015-11-07	100	1.29	3.9	1.33	38.67	0.45	42.59	1.56	0.06	0.31	0.03	0.12	0	0.08	0.05	0.06	0.01	0.09	0.11	0.18	7.78	0.02	0.02	0.21	0	0	0.04	0.56	0.05	0.02	0	0.17	0.03	0	0	0.01	0.02	0.01	0.01	0	0.05	0.02	0.01	0	0
		SID002006TP11.RAV688.H10	11	2015-11-08	100	0.09	51.71	0.12	0.02	0.01	0.03	0.13	0.01	0.05	0.02	0.01	47.41	0.23	0	0.01	0.01	0.01	0	0	0	0.01	0	0	0	0	0	0.03	0	0.01	0	0.01	0	0	0	0	0	0
		SID002006TP12.RAV689.G2	12	2015-11-09	100	4.86	33.25	0.15	11.41	1.68	31.36	1.06	0.19	1.37	0	2.73	0.01	1.53	0.19	0.36	0.01	0.56	5.08	0.5	0.01	0.06	0.06	0.79	0	0.03	0.23	0.6	0.1	0	0.04	0.17	0.13	0.03	0.11	0.01	0.05	0.13	0.02	0.03	0.02	0.54	0.09	0.03	0.01
		SID002006TP13.RAV689.D7	13	2015-11-10	100	1.63	33.93	2.06	13.32	2.26	31.39	3.95	0.04	1.3	1.24	0.01	0.2	0.18	1.16	0.01	0.48	3.27	0.22	0.02	0.09	0.03	1.06	0.01	0.25	0.01	0.4	0.14	0	0	0.08	0.14	0.09	0.05	0.12	0.01	0.12	0.05	0.02	0.05	0.03	0.24	0.07	0.03	0
		SID002006TP14.RAV689.F2	14	2015-11-11	100	0.51	3.05	0.49	43.28	0.23	44.6	1.59	0.05	0.27	0.39	0.1	0	0.06	0.04	0.3	0	0.82	0.35	0.74	0	0.03	0.01	0.89	0	0.01	0.27	0.02	0	0.38	0.4	0.02	0.1	0.06	0.01	0.05	0	0	0.02	0.01	0.01	0.54	0	0.04	0.03
		SID002006TP15.RAV688.G10	15	2015-11-12	100	6.29	31.07	11.64	8.01	1.12	16.55	3.73	0.32	0.9	6.16	0.03	0.57	0.03	0.71	1.2	1.03	5.62	0.03	0.05	0.74	0.32	0	1.27	0.11	0	0.74	0.05	0.16	0.05	0.02	0	0	0.01	0.11	0.05	0.76	0.08	0.11	0.01	0.01	0.02	0	0.01	0.02
		SID002006TP16.RAV689.G10	16	2015-11-13	100	1.47	25.62	11.5	44.79	2.44	7	2.38	0.08	0.11	0.01	2.48	0.01	0.13	0	0.09	0.01	0.16	0.22	0.21	0.01	0.04	0.01	0.31	0	0.07	0.09	0.08	0.09	0.01	0	0.04	0.04	0.03	0.04	0.01	0.01	0.06	0.01	0.23	0.01	0.01	0.01	0	0
		SID002006TP17.RAV689.C6	17	2015-11-14	100	2.73	4.86	2.47	19.99	0.92	15.42	1.96	0.09	0.11	0.43	1.25	0.03	0.61	0.65	0.3	0.01	3.84	1.96	4.62	0.18	0.1	3.08	2.42	0	3.73	0.29	0	0.01	0.01	9.48	2.38	1.44	2.15	0.11	1	0.36	0.23	4.39	0.35	0.77	0.04	1.18	0	0
		SID002006TP18.RAV688.D6	18	2015-11-15	100	0.64	28.55	3.98	44.3	0.66	17.38	0.37	0.03	1.93	0.02	1.03	0.01	0.13	0.02	0.05	0	0.05	0.12	0.13	0.02	0.01	0.07	0.02	0.02	0.02	0.01	0	0.02	0	0.01	0	0	0.02	0.01	0	0.29	0.01	0	0.02	0	0	0.02	0	0
		SID002006TP19.RAV688.E7	19	2015-11-16	100	0.07	56.95	16.86	0.24	0.03	0.01	0.03	22.37	0.04	0.01	0	0.03	2.89	0.01	0.01	0.02	0.01	0.01	0.1	0	0.01	0.01	0	0.01	0.01	0.07	0	0.01	0	0.02	0	0	0	0.01	0.03	0.01	0	0.03	0	0	0.01	0	0	0
		SID002006TP20.RAV689.F9	20	2015-11-17	100	8.55	39.87	15.71	12.6	0.61	9.28	0.11	0.23	1.82	0.01	4.35	0.01	0.3	0.11	0.02	0	0.51	0.44	1.02	0.04	0.03	0.42	0.21	0.01	0	0.87	0.05	0	0	0	1.08	0.31	0.2	0.21	0.01	0.08	0.04	0.02	0.11	0	0.12	0.01	0.13	0.01
		SID002006TP21.RAV689.F1	21	2015-11-19	100	6.04	33.43	6.36	30.45	2.09	10.06	0.34	0.23	0.23	1.32	4.28	0.02	0.61	0.04	0.35	0.03	0.43	0.84	0.45	0.07	0.02	0.36	0.01	0.12	0.02	0.51	0.05	0	0	0.33	0.18	0.09	0.03	0	0.02	0	0.03	0.04	0.15	0.04	0.03	0.02	0	0.02
		SID002006TPV1.RAV690.A8	V1	2015-10-29	100	10.86	1.46	0.12	36.53	1.23	23.45	0.47	0.06	0.06	0.07	0.26	0.01	0.2	0.2	2.93	0.04	1.09	0.35	0	0.02	0.05	0.01	0.04	0.05	0	0	0	19.72	0.01	0.01	0.01	0	0.01	0.01	0	0.01	0	0.04	0.02	0	0	0.01	0.01	0.01
		SID002006TPV2.RAV690.A4	V2	2015-11-23	100	7.69	49.05	0.1	3.64	3.6	24.13	0.23	0.2	2.47	0.02	3.51	0.01	0.79	0.11	2.74	0	0.04	0.1	0.03	0.01	0.01	0.01	0.02	0.03	0.01	0	0.02	0.01	1.23	0.01	0.01	0.01	0.01	0.01	0	0	0.01	0	0	0.03	0.01	0	0	0
002-007	TRT3	SID002007TP1.RAV689.D11	1	2015-10-09	100	5.77	0.52	17.22	0.01	0.03	19.26	0	0.09	0.01	0.02	0.2	0.01	0.02	0.49	0	0.01	0.02	0.01	0.01	0.02	0	0.01	0	0	0.01	0	56.19	0	0.01	0	0	0.01	0	0	0.01	0.01	0.01	0	0	0.01	0	0
		SID002007TP2.RAV689.H7	2	2015-10-10	100	39.42	6.12	28.97	0.02	1.01	21.16	0.01	1.6	0.02	0.01	0.24	0.03	0.08	0.01	0	0	0.08	0.2	0	0.15	0.01	0.08	0	0	0.01	0.02	0.06	0.04	0	0.12	0.02	0	0.01	0.03	0.01	0	0.08	0	0	0	0.01	0.01	0.01	0.06
		SID002007TP3.RAV689.G7	3	2015-10-11	100	58.11	11.71	24.17	0.06	0.41	0.08	0.01	2.68	0.01	0.02	2.19	0.02	0.06	0.01	0.02	0.03	0.14	0.01	0.05	0.01	0.05	0.02	0.01	0	0	0	0.01	0.01	0.01	0.01	0	0	0.02	0	0	0.01	0	0.01	0.01	0.01	0	0	0	0.01
		SID002007TP4.RAV689.A8	4	2015-10-12	100	50.8	6.41	3.32	0.11	0.22	35.45	0.01	1.61	0.01	0.03	1.81	0.03	0.02	0.01	0.01	0	0.01	0.01	0.04	0	0.01	0	0	0	0.01	0	0	0.01	0.01	0.01	0.01	0	0.01	0	0	0	0	0	0	0
		SID002007TP5.RAV689.F6	5	2015-10-13	100	47.62	6.29	2.24	0.04	0.3	39.53	0.02	1.51	0	0	2.09	0.02	0.05	0.01	0.02	0.01	0.02	0.1	0	0.01	0.02	0.01	0.01	0.01	0	0	0.01	0.01	0	0	0.01	0	0.01	0.01	0.01	0.01	0	0.02	0	0	0	0
		SID002007TP6.RAV689.F4	6	2015-10-14	100	42.25	1.21	28.95	0.04	0.4	21.63	0.03	1	0.03	3.72	0.04	0.13	0	0	0	0	0.15	0	0.13	0.02	0	0.01	0	0	0.04	0	0.02	0.01	0	0.05	0.01	0.01	0	0.01	0	0.01	0	0	0.02	0	0.01	0	0.01	0
		SID002007TP7.RAV689.E4	7	2015-10-15	100	68.7	0.54	3.87	0.05	2.85	22.16	0.01	0.89	0.04	0.36	0.04	0.14	0.01	0.01	0.01	0.01	0.02	0.01	0.01	0.11	0.01	0.02	0.01	0	0.01	0.01	0	0	0.03	0.01	0	0	0	0.01	0	0	0	0	0.01	0.01	0.01	0.01	0	0.01
		SID002007TP8.RAV689.A10	8	2015-10-16	100	56.5	5.43	12.03	0.08	2.52	17.35	0.02	3.4	0.02	0.01	1.87	0.02	0.05	0	0.02	0.01	0.04	0.2	0.01	0	0.08	0.01	0.1	0.01	0.02	0	0	0.01	0	0.02	0	0.01	0	0	0.01	0	0.01	0	0	0	0	0	0.02	0
		SID002007TP9.RAV689.E5	9	2015-10-17	100	87.55	2.85	1.39	0.03	0.73	1.26	0.01	1.42	0.02	0.01	4.36	0.03	0.08	0.01	0	0.02	0.06	0.01	0.04	0.01	0.02	0	0	0.01	0	0.02	0.02	0	0.01	0	0.01	0	0	0.01	0	0	0	0	0.01	0	0	0.01	0	0
		SID002007TP10.RAV689.F5	10	2015-10-18	100	90.51	5.05	0.09	0.06	0.77	0.07	0.01	1.27	0.05	0.01	1.52	0.06	0.15	0.01	0.02	0.01	0.02	0.08	0	0	0.05	0	0.01	0.01	0.01	0.01	0	0	0	0.01	0.02	0	0.01	0	0.01	0	0	0	0	0.01	0.01	0	0	0
		SID002007TP11.RAV689.C12	11	2015-10-19	100	38.25	0.26	48.56	0.05	0.35	9.67	0.02	0.56	0.01	0.01	1.54	0.04	0.22	0	0.01	0	0.01	0.11	0	0.09	0	0.04	0	0.02	0	0.01	0.01	0.01	0.02	0.01	0.01	0.02	0	0	0	0	0	0	0.01	0.01	0.01	0.01	0	0
		SID002007TP12.RAV689.G5	12	2015-10-20	100	36.79	0.38	2.15	0.05	7.46	36.3	0.02	1.46	0.04	13.73	1.2	0.04	0.11	0.01	0.03	0	0.02	0.02	0	0.02	0	0.02	0	0.01	0.01	0	0.01	0	0.01	0	0	0.02	0.01	0	0	0	0	0	0.01	0.01	0.01	0	0	0
		SID002007TP13.RAV689.B10	13	2015-10-21	100	64.1	1.16	7.01	0.07	4.42	9.52	0.03	2.4	0.03	4.41	6.33	0.01	0.06	0	0.03	0.01	0.05	0.07	0.01	0.05	0	0.04	0	0.02	0	0	0.02	0	0.01	0.01	0	0.01	0.01	0.01	0.01	0	0.01	0	0	0	0	0.01	0.01	0
		SID002007TP14.RAV689.D12	14	2015-10-22	100	78.23	2.49	2.83	0.04	4.7	0.04	0.01	3.03	0.02	0	8.19	0.05	0.11	0.02	0.01	0.03	0.04	0	0.01	0.05	0	0.02	0	0	0.01	0	0.01	0	0.02	0	0.01	0	0	0.01	0	0.01	0	0
		SID002007TP15.RAV689.H6	15	2015-10-23	100	21.29	0.23	40.19	0.07	1.66	32.98	0.01	0.54	0.01	0.8	1.82	0.06	0.15	0	0.01	0.01	0.01	0.01	0.05	0.01	0.01	0.01	0.01	0.01	0.01	0	0.01	0	0	0	0.01	0	0	0	0	0.01	0.01	0.01	0.01	0	0	0	0
		SID002007TP16.RAV689.A9	16	2015-10-24	100	16.14	0.22	7.64	0.02	3.12	21.97	0.01	0.45	0.01	0	1.28	48.93	0.03	0	0.01	0.01	0.01	0.04	0.01	0.01	0.02	0	0.01	0	0	0	0.01	0	0	0	0	0	0	0.01	0.01	0	0	0	0	0	0	0
		SID002007TP17.RAV689.C10	17	2015-10-25	100	34.23	0.54	9.24	0.13	7.97	42.32	1.45	0.02	0.02	3.81	0.03	0.04	0.01	0	0.01	0.01	0.03	0.02	0.01	0	0	0.02	0.01	0	0.01	0	0.01	0	0.01	0.01	0	0	0.01	0.01	0
		SID002007TP18.RAV689.G6	18	2015-10-26	100	61.09	2.25	9.09	0.03	2.52	16.57	0.01	1.71	0.02	0.01	6.33	0.03	0.03	0	0	0.02	0.1	0.01	0.01	0.05	0.03	0.01	0	0	0	0.01	0	0.01	0	0	0.01	0.01	0	0	0	0.01	0	0.01	0	0
		SID002007TP19.RAV689.D3	19	2015-10-27	100	83.02	4.4	3.19	0.07	2.45	1.85	0.03	1.9	0.05	0	2.35	0.06	0.1	0.01	0.01	0.01	0.03	0.1	0	0.1	0.03	0.06	0	0	0.01	0	0.01	0.01	0.01	0.01	0	0	0.02	0.03	0.01	0.02	0	0.01	0.01	0.02	0	0.01	0	0
		SID002007TP20.RAV689.B9	20	2015-10-28	100	24.33	0.89	37.91	0.13	1.3	31.18	0.02	0.48	0.02	1.32	1.69	0.05	0.07	0.01	0.01	0.01	0.04	0.2	0.01	0	0.04	0.08	0.01	0	0	0	0	0	0.03	0.01	0.01	0.01	0.01	0	0.01	0	0.01	0.01	0	0	0.01	0	0.02	0
		SID002007TP21.RAV689.E3	21	2015-10-29	100	60.1	3.04	2.38	0.02	9.75	14.95	0.06	2.18	0.07	0.01	5.18	0.05	0.23	0.02	0.15	0	0.07	0.31	0	0.18	0	0.41	0	0.02	0.01	0.01	0.03	0.01	0.03	0.02	0.02	0.01	0.01	0.13	0.01	0.04	0.03	0.08	0.08	0	0	0.01	0.07	0
		SID002007TP22.RAV689.H8	22	2015-10-30	100	72.91	4.95	0.25	0.02	11.93	0.02	2.4	0.01	0.05	7.23	0.02	0.09	0.01	0	0.01	0.01	0.01	0	0.02	0	0.01	0	0	0.01	0.01	0	0	0	0	0.01	0.01	0.01
		SID002007TP23.RAV689.C11	23	2015-10-31	100	75.36	10.06	0.19	0.07	6.16	0.07	0.02	1.7	0.02	0	5.61	0.02	0.1	0.02	0.01	0.03	0.26	0.01	0.04	0.01	0.07	0.02	0	0	0.01	0.01	0.01	0.01	0.01	0	0.02	0	0.01	0.01	0	0.01	0.01	0	0.02	0.01	0.01	0.01	0	0
		SID002007TP24.RAV689.B11	24	2015-11-01	100	89.36	1.98	0.06	0.01	3.3	1.68	0.01	1.11	0	0	2.11	0.03	0.13	0	0.01	0.05	0	0.01	0.03	0	0.01	0	0	0	0	0	0	0	0.02	0.01	0	0	0	0	0	0	0.01	0	0	0	0	0.02	0
		SID002007TPV1.RAV690.D3	V1	2015-10-08	100	80.81	12.76	0.07	0.72	0.49	0.75	0.14	1.92	0.02	1.37	0.07	0.45	0.01	0.05	0	0.01	0.02	0.01	0.01	0.11	0.01	0.01	0.03	0	0.02	0.01	0	0	0.04	0	0.01	0	0	0.03	0.01	0	0	0	0	0	0	0	0	0
		SID002007TPV1.RAV690.D4	V1	2015-10-08	100	83.24	11.75	0.08	0.07	0.17	0.07	0.04	2.51	0.03	0.01	1.54	0.05	0.22	0.01	0.01	0.01	0.01	0.01	0	0.01	0.06	0.01	0.01	0.01	0	0.01	0	0.01	0	0.02	0	0	0.01	0	0	0	0	0	0	0	0	0	0.01	0
		SID002007TPV2.RAV690.B6	V2	2015-11-02	100	28.68	0.34	0.71	1.95	9.3	51.16	0.22	1.04	0.03	0.02	4.82	0.02	0.04	0.09	0.59	0.01	0.03	0.27	0.01	0.02	0.01	0	0.03	0.01	0	0	0.01	0.48	0	0	0	0	0	0.01	0	0	0	0.01	0.03	0.01	0.01	0	0	0.01
002-008	TRT2	SID002008TP1.RAV688.C7	1	2015-10-29	100	0.07	0.33	5.65	0.01	0.03	0	5.13	0.04	53.77	0.01	0.05	2.56	0	0.01	0.78	0.38	0.04	0.17	0.08	7.16	11.68	0.82	0.01	3.3	0.19	0	0.03	3.82	0.06	0.57	0.11	0.17	0.09	0.01	0.04	0.23	0.01	0.02	0.24	0.02	0.16	0.56	0.18	0.2
		SID002008TP2.RAV689.C1	2	2015-10-30	100	0.56	0.47	40.06	0.19	0.13	0.11	6.84	0.14	38.73	0.03	0.04	0.05	1.24	0.01	0.06	0.71	0.81	0.01	0.01	0.03	0.01	3.8	0.01	3.83	0.23	0.01	0.72	0.09	0.01	0.02	0.01	0.23	0.02	0.04	0.01	0.01	0.02	0.2	0.01	0.08	0.03	0.11	0.02	0.01
		SID002008TP3.RAV688.B6	3	2015-10-31	100	0.09	0.46	4.17	0.07	0.05	0.47	41.52	0.06	35.8	0.01	0	0.1	0.13	0.44	0.66	0.68	0	0.44	4.63	0.14	0.25	0	0	0.01	7.75	0.03	0.03	0.21	0.04	0.02	0.25	0.13	0.01	0.06	0.2	0.07	0.02	0.01	0.01	0.02	0.05	0.07	0.06	0
		SID002008TP4.RAV688.E8	4	2015-11-01	100	11.49	7.95	8.24	10.4	0.71	0.71	0.2	0.5	0.2	0.46	2.05	0	3.1	0.01	0	0.05	0.02	0.04	9.75	0.01	0.06	0.02	0.04	0.01	0.03	0.01	18.19	1.68	0.45	0.01	0.02	0.01	0.41	0.03	0	0.02	8.24	0.01	0.01	0.1	0.74	1.38	5.55	0.03
		SID002008TP5.RAV688.B7	5	2015-11-02	100	0.07	0.14	45.29	0.01	0.05	0.02	1.48	0.01	34.24	0.01	0.01	1.01	0	0.86	0.06	0.09	0.08	0.01	4.82	4.74	0.5	0	0.01	1.68	0.21	0.06	0.13	2	0.07	0.28	0.08	0.2	0.48	0.01	0.01	0.25	0.01	0.01	0.03	0.01	0	0.07	0.1	0.06
		SID002008TP6.RAV688.C6	6	2015-11-03	100	0.13	0.3	14.47	0.02	0.03	0.03	14.58	0.04	28.84	0.01	0.01	0.02	1.25	0.01	0	1.76	0.23	0.01	0.12	0.05	18.3	0.74	1.54	3.7	0.34	0.01	0.08	6.66	0.01	0.52	0.07	0.23	1.8	0	0.02	0.14	0.01	1.47	0	0	0.18	0.37	0.09	0.59
		SID002008TP7.RAV688.F11	7	2015-11-04	100	0.12	0.1	23.91	0.03	0.02	0.01	5.01	0	54.08	0.01	0.01	0.02	3.08	0	0.05	1.82	1.06	0.1	0.12	0.1	3.48	3.63	0.65	0.48	0.25	0.01	0	0	0.58	0.04	0.17	0.02	0.13	0.08	0.01	0.07	0.13	0.03	0.05	0.01	0.05	0.06	0.07	0
		SID002008TP8.RAV688.E9	8	2015-11-05	100	0.09	0.1	20.18	0.03	0.04	0.01	1.3	0.01	46.63	0	0.01	3.27	0.01	1.49	0.57	0.13	0	0.13	0.06	3.41	14.61	0.24	0	2.67	0.22	0	0.03	2.44	0.03	0.32	0.05	0.17	0.09	0.01	0.02	0.08	0.03	0.06	0.01	0.04	0.07	0.41	0.05	0
		SID002008TP9.RAV688.E10	9	2015-11-06	100	0.1	0.1	17.18	0.03	0.01	0.01	2.09	0.01	49.06	0	0.01	1.43	0.01	0	1.14	0.16	0.02	0.27	0.03	4.64	14.17	0.54	0	3.21	0.13	0.01	0.02	2.12	0.03	0.51	0.03	0.26	0.12	0	0.03	0.15	0.02	0.25	0.01	0.01	0.07	0.92	0.13	0.29
		SID002008TP10.RAV689.D1	10	2015-11-07	100	0.3	0.3	1.78	0.12	0.08	0.13	22.42	0.03	44.36	0.04	0.01	0.02	4.19	0.04	0.01	4.28	1.73	0.62	0.1	0.04	8.98	0.01	5.99	1.23	0	0.62	0.27	0	0	0.91	0	0.16	0	0.01	0.02	0.08	0	0.05	0.24	0	0.02	0.11	0.02	0.09
		SID002008TP11.RAV689.E2	11	2015-11-08	100	0.36	0.31	11.25	0.13	0.07	0.02	4.7	0.05	42.27	0.04	0.02	2.31	0.02	0.03	0.02	1.11	0.54	0.1	0.01	0.08	0.04	6.26	18.84	0.81	0.01	3.26	0.17	0.05	4.21	0.03	0.44	0.04	0.07	0.08	0.01	0.07	0.36	0.04	0.26	0.01	0.02	0.06	0.35	0.15
		SID002008TP12.RAV688.D7	12	2015-11-09	100	4.73	36.44	6.01	27.1	1.6	13.3	0.27	0.14	0.59	0	3.14	0.01	0.13	0.03	0.09	0.01	0.51	0.98	1.32	0.05	0.04	0.95	0	0.31	0.4	0.11	0	0	0.01	0.37	0.12	0.08	0.22	0.01	0.06	0.03	0.01	0.13	0.02	0.16	0.04	0.1	0	0
		SID002008TP13.RAV688.A6	13	2015-11-10	100	0.09	0.25	37.89	0.03	0.03	0.03	3.96	0.06	46.97	0.02	0.01	1.13	0	0.02	0	1.7	0.52	0.08	0	0.1	0.09	2.56	1.53	0.41	0.72	0.15	0	0.01	0.02	0.58	0.04	0.11	0.02	0.06	0.03	0.01	0.03	0.09	0.02	0.08	0.01	0.05	0.14	0.04
		SID002008TP14.RAV688.C8	14	2015-11-11	100	0.08	0.1	11.66	0.03	0.01	0.03	1.84	0	48.81	0.01	0.01	0	11.86	0	0.01	0.01	1.26	0.4	1.46	0.04	0.07	5.06	15.67	0.34	0	0.29	0.11	0.01	0.03	0.21	0.03	0.07	0.03	0.02	0.04	0.01	0.01	0.05	0.02	0.01	0.01	0.02	0.02	0
		SID002008TP15.RAV688.F10	15	2015-11-12	100	0.4	3.65	0.4	43.46	0.16	45.34	1.43	0.01	0.37	0.28	0.13	0.02	0.04	0.05	0.24	0.61	0.36	0.48	0	0.01	0.01	0.64	0	0.2	0	0	0.49	0.22	0.02	0.13	0.1	0.01	0.04	0.01	0.01	0.04	0	0.48	0.01	0	0.01	0	0.01	0.01
		SID002008TP16.RAV688.F9	16	2015-11-13	100	11.72	32.18	21.77	2.44	0.69	13.97	1.57	0.38	4.68	6.79	0.03	0.96	0.02	0.14	0	0.26	0.36	0.46	0.04	0.03	0.28	0	0.1	0	0.1	0.03	0.01	0	0.18	0.01	0.03	0.05	0.03	0.03	0.01	0.01	0.06	0	0.34	0.02	0.02	0	0.01	0.01
		SID002008TP17.RAV689.D2	17	2015-11-14	100	0.22	0.23	43.74	0.02	0.06	0.09	5.43	0.04	38.17	0.03	0.05	0.35	0.03	0.08	0.01	0.8	0.47	0.03	0.11	0.15	6.74	0	0.64	0.37	0	0.5	0.18	0	0.15	0.05	0.17	0	0.02	0.19	0.02	0.01	0.01	0.07	0	0.03	0.05	0.01	0.02	0.1
		SID002008TP18.RAV688.G11	18	2015-11-15	100	16.61	13.32	21.07	28.61	1.72	7.57	3.91	0.57	0.98	4.52	0.02	0.26	0.03	0.01	0.03	0.12	0.03	0.06	0.01	0.03	0.01	0	0.01	0.01	0.11	0.01	0.05	0.01	0.03	0.01	0.01	0.01	0.01	0.03	0.05	0.01	0	0	0.01	0.03	0.02	0	0.01	0.01
		SID002008TP19.RAV688.A5	19	2015-11-16	100	0.09	0.16	42.78	0.01	0.02	0.01	0.21	48	0.01	0.02	0.02	2.4	0.01	0.01	0.23	0.08	0.02	0.06	0.01	0.99	4.09	0.1	0	0.25	0.05	0	0.03	0.01	0.03	0.01	0.01	0	0	0.04	0	0.01	0.01	0.01	0	0.03	0.02	0.03	0.02	0.01
		SID002008TP20.RAV688.D8	20	2015-11-17	100	0.08	0.35	5.59	0.02	0.03	0.02	17.56	0.04	43.6	0	0.01	0.03	1.01	0.01	0.71	0.23	0.12	0.26	0	1.15	20.62	0.18	0	0	0.65	0.05	0	3.85	0.22	1.2	0.17	0.15	0.01	0.08	0.33	0	0.03	0.13	0.3	0.02	0.01	0	0.03	0.35
		SID002008TP21.RAV688.D9	21	2015-11-18	100	0.09	0.12	16.24	0.03	0.03	0.19	7.09	0.01	45.16	0.01	0.02	0.02	2.64	0.01	0.05	0	0.47	0.82	0.04	0	0.08	0.02	3.97	0	21.19	0.27	0	0.08	0.19	0	0.19	0.01	0.11	0	0.02	0.03	0.01	0	0.02	0.29	0.01	0.13	0.02	0.07
		SID002008TP22.RAV688.B5	22	2015-11-19	100	0.11	0.28	11.76	0.03	0.04	0.06	17.52	0.05	48.71	0.01	0.02	3.02	0	0.03	0	0.55	0.41	0.15	0.01	0.03	0.08	5.04	8.48	0.44	0.01	1.26	0.09	0.01	0.02	0.76	0.03	0.13	0.02	0.03	0.03	0.01	0.09	0	0.01	0.09	0.03	0.05	0.14	0
		SID002008TPV1.RAV690.B11	V1	2015-10-28	100	0.15	19.92	23.27	16.98	1.98	1.45	18.59	0.03	13.31	0	0.05	0.02	0.12	0.67	0.1	0.01	0.01	0.02	1.4	0.03	0.04	0.03	0.04	0.5	0.89	0.02	0.01	0.01	0	0.01	0.01	0	0.01	0	0.01	0.01	0.02	0.17	0.01	0.01	0	0.01	0	0.01
		SID002008TPV2.RAV690.D7	V2	2015-11-19	100	0.24	0.14	37.24	0.9	0.52	30.62	0.22	0.02	27.86	0	0.01	0.01	1.04	0.06	0.04	0.01	0.03	0.01	0.14	0.01	0.02	0.18	0.02	0.38	0.01	0	0.04	0	0.09	0	0	0	0.01	0.01	0	0	0	0	0.01	0	0.01	0.01	0	0
002-009	REF	SID002009TP1.RAV689.A7	1	2015-11-05	100	81.85	0.18	15.75	0.05	0.03	0.07	0.06	0.21	0.07	0.02	0	0.04	0.35	0.01	0.06	0.22	0.14	0.07	0.02	0.01	0.13	0.01	0.05	0	0	0.01	0	0.02	0.02	0.01	0.01	0.03	0.06	0.01	0.01	0	0.01	0.01	0.01	0.04	0.01	0	0.01	0.03
		SID002009TP2.RAV689.A6	2	2015-11-06	100	63.88	0.15	16.95	0.07	0.04	0.08	0.01	0.19	0.01	0	0.02	0.05	0.14	0	17.21	0.85	0.01	0.02	0.01	0.01	0.07	0.01	0.01	0.06	0.01	0	0	0.01	0.03	0	0.01	0.01	0	0.01	0.01	0.01	0.02	0.01	0.01	0	0	0.01	0	0.01
		SID002009TP3.RAV689.H4	3	2015-11-07	100	57.01	0.13	34.55	0.02	0.02	0.07	0.05	0.43	0.03	0.01	0.02	0.1	0.12	0.02	0.04	6.74	0.09	0.05	0	0.01	0.11	0.02	0.02	0.13	0	0.01	0	0	0.01	0.02	0	0	0.01	0.01	0.01	0	0.01	0.04	0.01	0	0.02	0.01	0	0
		SID002009TP4.RAV689.B7	4	2015-11-08	100	16.44	0.07	1.74	0.03	0.03	0.12	0.04	0.04	0.02	0	0.01	0.02	0.08	0	77.24	3.5	0.05	0.01	0.02	0.03	0	0.01	0	0.01	0.01	0.4	0	0.02	0	0	0.01	0	0	0	0	0	0	0.01	0	0	0.01	0.01	0	0
		SID002009TP5.RAV689.H5	5	2015-11-09	100	33.74	0.18	46.88	0.25	0.03	0.4	0.26	0.23	0.01	0.03	0.02	0.07	4.38	0.16	7.42	0.11	0.01	0.02	2.52	0.02	0.01	0.49	0	0.01	0	0.01	0.01	0	0	0.76	0.01	0.01	0.01	0	0.03	0.02	0	0.01	0	0.01	0.01	1.74	0.01	0
		SID002009TP6.RAV690.B1	6	2015-11-10	100	16.22	0.26	5.18	2.26	0.92	3.89	0.3	0.06	0.05	28.6	0.02	12.94	22.35	0.02	0.11	4.54	0.04	0.01	0.06	0.03	0.41	0.02	0.02	0.03	0.01	0.1	0.01	0.02	0.71	0.02	0.01	0.01	0	0.04	0	0	0.16	0	0	0.03	0	0.01	0	0.09
		SID002009TP7.RAV690.A1	7	2015-11-11	100	47.35	0.2	22.84	1.97	6.04	1.48	2.26	0.25	0.01	0.01	0.08	0.13	0.67	0.01	0.27	12.19	0.53	0.14	0.06	0	0.21	0.02	0.14	0.32	0	0.11	1.76	0	0.06	0.17	0.05	0.06	0	0.01	0.01	0.08	0.01	0.01	0	0	0	0.04	0.02	0.01
		SID002009TP8.RAV689.C8	8	2015-11-12	100	44.12	0.06	9.68	0.05	0.01	0.06	0.18	0.2	0.01	36.41	0.01	0.01	0.25	0.01	8.26	0.02	0	0.11	0	0.29	0.01	0.02	0.01	0.05	0.01	0	0.02	0.01	0	0	0.03	0.01	0	0.02	0	0.01	0.01	0.01	0.01	0	0	0.01	0.01	0.01
		SID002009TP9.RAV689.C9	9	2015-11-13	100	35.71	0.12	14.57	0.04	0.03	0.54	1.58	0.17	0.02	32.38	0.02	0.03	0.69	0	0	8.55	0.04	0.01	0.01	2.55	0.03	0.01	0	0.31	0	0.02	0.02	0	0.02	0.13	0.02	0.01	1.09	0	0.05	0.01	0.01	0.01	0	0	0.02	0.02	0.01	0.94
		SID002009TP10.RAV689.E11	10	2015-11-14	100	29.94	0.11	14.42	0.01	0.03	0.06	0.12	0.12	0.03	50	0.01	0	0.03	0	0.02	4.71	0.04	0	0.01	0.03	0.02	0	0.12	0	0.01	0	0	0	0	0.02	0	0.01	0	0.01	0.01	0.01	0	0.01	0	0.01	0.01	0.01	0.01	0
		SID002009TP11.RAV689.B8	11	2015-11-15	100	37.64	0.09	47.41	0.02	0.03	0.02	0.44	0.29	0.04	0.01	0.02	0.06	0.32	0.01	0.03	9.66	0.02	0.01	0.01	0	0.1	0.01	0.01	0	3.48	0	0.03	0	0	0.07	0	0.01	0	0.03	0	0.01	0.01	0	0.02	0.01	0.01	0.01	0.01	0
		SID002009TP12.RAV689.D10	12	2015-11-16	100	55.63	0.12	27.23	0.03	0.03	0.04	0.32	0.19	0.06	0.01	0.01	0.11	0.4	0.01	0.02	14.49	0.08	0.06	0.01	0	0.11	0.01	0.07	0.01	0.02	0.62	0	0.07	0.01	0	0	0.01	0	0.05	0	0	0.01	0.01	0.01	0.01	0.01	0	0	0.02
		SID002009TP13.RAV689.G4	13	2015-11-17	100	10.43	0.31	81.57	0.08	0.01	0.1	0.4	0.1	0.2	1.16	0.03	0.14	0.36	0.01	0.01	3.34	0.02	0.02	0.01	0.44	0	0	0.65	0	0	0.03	0	0.02	0.01	0.17	0	0	0.01	0.01	0.04	0.01	0	0	0.01	0.01	0	0.01	0.12	0.01
		SID002009TP14.RAV689.F3	14	2015-11-18	100	36.87	0.28	47.59	0.04	0.03	0.04	0.53	0.3	3.44	0.1	0.01	0.14	0.28	0	0.02	7.28	0.07	0.02	0.01	0.04	0.24	0	0.04	0.02	0.01	1.9	0.07	0.01	0.04	0.12	0	0	0.01	0.01	0.01	0.03	0.01	0.14	0.01	0.14	0.02	0.03	0	0.01
		SID002009TP15.RAV689.G3	15	2015-11-19	100	63.43	0.43	6.69	0.06	0.04	0.1	0.28	0.16	18.69	0.04	0.03	0.1	0	0.05	8.18	0.05	0.03	0.04	0	0.05	0.02	0.01	0.02	1.27	0	0	0.03	0	0	0	0.01	0.02	0	0.01	0	0.01	0.02	0.02	0	0.01	0.01	0.01	0	0
		SID002009TP16.RAV689.E10	16	2015-11-20	100	52.17	0.09	5.77	0.03	0.02	0.02	0.43	0.21	30.08	0	0.02	0.04	0.03	9.6	0.02	0.01	0	0	0.02	0	0.01	0	1.31	0.01	0	0.02	0	0.01	0	0.01	0	0	0.01	0.01	0.01	0	0.01	0	0.01	0	0	0
		SID002009TP17.RAV689.D9	17	2015-11-21	100	40.29	0.07	1.46	0.04	0.02	2.24	1.63	0.08	32.46	4.74	0	0.08	0.32	3.23	9.28	0.88	0.37	0.04	0.01	0.08	0.07	0.41	0	0	0.19	0.23	0.06	0.44	0.02	0.01	0.04	0.04	0.04	0	0	0.05	0.01	0	0.06	0.01	0.11	0.05	0.01	0.01
		SID002009TPV2.RAV690.D8	V2	2015-11-26	100	31.31	0.15	64.51	0.08	0.08	0.09	0.03	0.21	0.76	0.02	0.02	0.06	0.03	0	0.03	2.49	0	0	0	0.01	0.02	0	0	0	0.03	0	0	0	0	0	0.01	0	0	0	0	0	0	0	0	0	0	0	0	0
		SID002009TPV2.RAV700.A5	V2	2015-11-26	100	25.33	0.02	47.41	0.01	0.01	0.03	6.44	0	0	0.04	0.06	14.8	5.7	0.01	0	0.07	0	0	0	0.01	0	0	0.01	0	0.01	0	0	0
002-011	TRT1	SID002011TP1.RAV689.B1	1	2015-11-25	100	21.95	0.48	31.19	14.61	0.08	0.67	0.27	0.43	18.1	0.03	2.43	0.01	0.14	0.03	0.03	0.02	1	0.25	2.81	0.01	0.18	0.01	0.41	0.01	0.03	0.33	0.01	0.01	1.16	1.52	0.01	0.01	0.32	0.18	0.12	0.07	0.14	0.04	0.01	0.03	0.19	0.03	0.05	0.06
		SID002011TP2.RAV688.H5	2	2015-11-26	100	22.02	0.22	5.42	0.14	0.12	0.03	0.07	0.26	6.26	5.76	58.2	0.06	0.01	0.14	0.02	0.52	0.04	0.03	0	0.02	0.16	0.08	0.08	0	0.01	0.02	0.08	0.03	0.01	0.04	0.01	0.02	0.02	0.02	0.01	0.01	0	0	0	0.01	0.02	0.01	0	0.01
		SID002011TP3.RAV688.C10	3	2015-11-27	100	57.58	0.25	2.09	0.04	0.05	0.05	0.07	0.61	27.46	10.33	0.05	0.06	0.03	0	0.17	0.04	0.47	0.04	0.04	0.01	0.04	0.01	0.14	0.09	0	0.03	0.01	0.03	0.01	0	0.08	0.01	0.01	0.01	0	0.01	0	0	0	0.01	0	0	0	0
		SID002011TP4.RAV688.C9	4	2015-11-28	100	0.12	0.13	41.58	2.17	0.03	3.06	14.51	24.94	0	0.02	0.04	0.34	0	0.36	0	1.04	0.98	0.87	0	0.08	0.2	6.64	0.57	0.23	0.5	0.26	0.01	0.01	0	0.03	0.63	0.01	0.06	0.01	0.03	0.02	0.01	0	0.01	0	0.02	0	0.04	0.03
		SID002011TP5.RAV688.E11	5	2015-11-29	100	0.09	0.11	5.68	0.01	0.03	0.03	21.01	34.83	0.02	0.01	0.01	3.24	0.01	0	1.15	0.17	0.04	0.13	0.03	11.91	7.24	0.99	0	3.33	0.22	0	0.06	5.1	0.03	0.37	0.07	0.15	0.64	0.01	0.06	0.17	0.02	1.23	0	0	0.18	0.39	0.13	0.32
		SID002011TP6.RAV689.C2	6	2015-11-30	100	63.48	0.45	0.83	0.13	0.12	0.11	0.27	0.43	17.94	0.02	5.13	0.05	0.19	0.02	0.01	4.13	0.92	2.06	0.22	0.01	0.45	0.01	0.31	0	0.01	0.46	0.36	0.02	0.05	0.1	0.08	0.09	0.09	0.04	0	0.01	0	0.41	0.04	0.12	0.02	0.04	0.01	0.01
		SID002011TP7.RAV688.A7	7	2015-12-01	100	26.34	0.32	56.43	0.03	0.14	0.01	0.11	0.4	8.83	5.14	0.06	0.1	0.01	0.01	0.01	0.26	0.11	0.67	0.06	0.05	0.01	0.12	0	0.18	0.19	0	0	0.02	0	0.04	0.01	0.02	0.02	0.02	0	0.05	0.01	0.01	0.01	0.01	0.02	0.01	0.01	0.01
		SID002011TP8.RAV688.H4	8	2015-12-02	100	36.73	0.07	1.53	0.01	0.15	0.01	0.11	0.36	5.35	1.54	5.76	46.62	0.05	0.02	0	0.11	0.02	0.87	0	0.05	0.01	0	0.04	0.15	0.08	0.01	0.05	0.02	0.02	0.04	0.02	0.04	0.02	0.02	0.01	0.01	0.02	0	0	0.01	0	0	0	0.01
		SID002011TP9.RAV688.D11	9	2015-12-03	100	63.29	0.06	2.01	0.03	0.05	0.02	0.09	0.46	25.99	6.13	0.04	0.15	0.01	0.15	0.02	0.6	0.08	0.01	0	0	0.12	0.07	0	0	0.05	0.01	0.01	0.01	0.06	0.01	0	0	0.01	0.07	0.02	0.13	0.01	0.01	0.03	0	0.06	0.01	0.01	0
		SID002011TP10.RAV688.B9	10	2015-12-04	100	37.02	0.22	35.86	0.03	0.01	0.02	0.06	0.7	15.67	0.01	9.58	0.05	0.09	0	0	0.12	0.02	0.05	0	0.04	0.04	0.03	0.03	0	0.02	0.15	0	0	0.01	0.01	0.04	0.01	0.01	0.01	0.01	0	0	0	0	0	0.01	0	0.01	0.01
		SID002011TP11.RAV688.G4	11	2015-12-05	100	63.26	0.14	1.59	0.02	0.16	0.03	0.06	0.72	23.5	9.83	0.04	0.13	0.03	0	0.03	0.03	0.26	0.03	0.03	0.01	0	0.01	0.01	0	0	0.01	0	0.03	0	0	0.01	0	0	0	0	0	0	0	0	0	0
		SID002011TP12.RAV688.D10	12	2015-12-06	100	0.13	0.07	53.6	0.01	0.02	4.3	3.07	0.01	27.59	0.01	0.02	0.59	0.01	7.61	0.2	0.92	0.07	0.09	0.01	0.74	0.35	0.05	0	0	0.04	0.09	0.01	0	0.14	0.01	0.01	0.01	0	0	0.01	0.02	0.01	0.03	0	0	0.02	0.05	0.01	0.02
		SID002011TP13.RAV689.B2	13	2015-12-07	100	26.91	0.54	49.49	0.1	0.07	0.14	0.4	0.57	7.61	0.01	8.06	0.06	0.33	0.02	0	0.01	0.62	0.21	2.07	0.23	0.01	0.21	0	0	0.15	0	0.43	0.42	0.14	0.02	0.05	0.05	0.11	0.07	0.02	0.04	0.03	0.11	0.04	0.04	0.05	0.04	0.03	0.02
		SID002011TP14.RAV689.A1	14	2015-12-08	100	60.76	0.35	2.36	0.04	0.1	0.02	0.13	1.81	7.22	0.01	24.06	0.09	0.54	0.01	0.01	0.01	0.23	0.47	0.58	0.01	0.15	0.09	0.01	0.07	0.01	0.16	0.1	0.01	0.07	0.04	0.05	0.07	0.03	0.01	0.01	0.01	0.03	0.01	0.04	0.03	0.02	0.01	0.01	0.01
		SID002011TP15.RAV688.B8	15	2015-12-09	100	0.15	0.19	16.26	0.01	0.05	0.02	13.34	0.03	48.22	0.01	0	0.01	1.69	0.01	0	0	0.98	0.13	0.01	0	0.13	0.17	7.62	0	3.96	0.77	0	2.41	0.14	0.01	0.02	1.28	0.02	0.32	0.01	0.03	0.07	0.09	0.01	0	0.06	0.02	0.68	0.01
		SID002011TPV1.RAV690.G6	V1	2015-11-24	100	14.67	3.09	5.65	49.35	0.49	19.37	0.02	0.42	5.72	0.01	0.6	0.02	0.13	0	0.02	0.01	0.01	0.04	0.01	0.02	0.04	0.02	0	0	0.07	0	0	0.01	0.01	0.13	0	0.01	0	0	0.01	0.01	0	0	0.01	0	0	0	0	0
		SID002011TPV2.RAV690.E7	V2	2015-12-10	100	1.16	0.12	34.46	18.38	0.06	8.22	0.03	0.03	0.22	34.45	0.37	0.81	0.01	0.02	0.04	0	1.24	0.02	0	0.21	0.01	0	0	0	0	0	0	0.01	0	0	0.01	0	0.01	0	0	0.01	0.01	0	0.03	0.01	0	0.01	0	0
002-012	TRT2	SID002012TP1.RAV689.G11	1	2015-12-12	100	0.2	0.17	7.15	0.17	17.12	52.89	0.01	0.02	0.03	0.01	19.02	0.01	2.48	0.01	0.03	0.01	0.02	0.03	0.01	0	0.05	0.06	0.01	0.01	0	0	0.21	0.02	0	0.01	0.18	0	0	0	0	0	0.01	0.01	0	0	0.01	0	0	0.01
		SID002012TP2.RAV689.F10	2	2015-12-13	100	0.1	0.1	4.44	0.04	18.68	62.14	0.03	0.03	0.03	0.01	11.87	0.03	1.45	0.01	0.09	0.07	0.18	0.03	0	0.14	0.04	0.03	0.01	0.01	0	0.02	0.04	0.02	0.02	0.03	0.04	0.02	0	0.02	0.01	0.01	0.01	0.01	0	0	0.02	0.02	0	0.01
		SID002012TP3.RAV690.D9	3	2015-12-14	100	0.18	0.18	0.13	0.29	3.5	92.38	0.08	0.02	0.07	0.02	2.42	0.15	0.23	0.01	0.04	0	0	0	0.15	0.01	0	0.01	0	0	0.01	0	0.02	0	0	0	0	0	0	0.01	0	0	0.01	0	0	0	0
		SID002012TP4.RAV689.D8	4	2015-12-15	100	0.2	0.14	0.25	0.08	18.21	68.41	0.02	0.03	0.01	0.01	5.2	0.04	4.61	0	0.06	0.01	0.03	0.09	0.04	0.01	0.02	2.13	0.02	0.01	0.01	0.01	0.02	0.12	0.01	0.01	0.02	0	0	0	0.01	0.07	0	0	0	0	0.02	0.01	0	0.01
		SID002012TP5.RAV689.H3	5	2015-12-16	100	0.09	0.12	0.11	0.11	12.85	11.72	0.16	0.01	0.04	0.01	1.29	0	4.71	0.02	0.69	0	0.02	0.04	0.07	64.28	0.85	0.03	0	0.02	0	0.01	0.01	0	2.28	0.01	0	0.02	0.01	0.01	0	0	0.04	0	0.01	0	0.01	0.01	0	0.01
		SID002012TP6.RAV690.A6	6	2015-12-17	100	1.08	0.19	1.56	7.17	13.36	61.9	0.2	0.02	0.04	0.03	11.42	0.04	1.15	0.12	0.21	0.01	0.02	0.08	0.27	0.06	0.02	0.02	0.02	0	0.01	0	0	0.01	0.53	0.01	0.17	0	0.01	0	0	0	0	0	0	0	0.15	0.03	0.01	0
		SID002012TP7.RAV690.B7	7	2015-12-18	100	2.87	0.46	0.08	3.65	2.48	84.78	0.36	0.03	0.03	0	1.02	0.16	0.39	0.18	0.3	0.01	0.04	0.12	0.38	0.22	0.1	0.63	0.02	0.04	0	0.01	0.01	0.01	1.39	0.01	0.02	0	0	0.01	0.01	0.01	0	0.02	0.03	0.01	0	0.01	0	0.01
		SID002012TP8.RAV690.G3	8	2015-12-19	100	4.34	1.28	0.67	0.1	47.49	6.47	0.02	0.12	0.07	0.01	23.06	0.14	7.36	0.02	0.1	0.01	0.27	0.09	0.37	0.01	0.19	1.61	0.02	0	0.01	0.03	0.03	0	0.01	0.05	4.92	0	0.02	0.05	0	0	0.01	0.02	0.78	0.01	0.03	0.01	0.02	0.01
		SID002012TP9.RAV690.E1	9	2015-12-20	100	7.11	6.7	4.26	11.98	32.99	6.5	2.34	0.91	1.12	0.61	4.47	4.26	0.71	0.41	0.2	2.13	0.2	0.51	2.84	0.2	0.1	0.1	0.2	0.1	6.4	0.1	0.3	0.51	0.2	0.3	0.2	0.1	0.2	0.1	0.2	0.2	0.1	0.1
		SID002012TP10.RAV689.B6	10	2015-12-21	100	0.25	0.18	57.81	0.07	4.95	27.19	0.01	0.01	0.01	0.01	3.1	0.05	0.38	0.03	0.01	0.06	0.03	0.01	0.04	0.07	0.01	0.02	0	0	0.07	5.48	0.01	0.01	0	0	0.04	0.02	0	0.01	0	0	0	0	0	0.01	0	0	0	0
		SID002012TP11.RAV690.C8	11	2015-12-22	100	0.15	0.1	0.05	39.01	3.59	53.62	0.2	0	0.01	0.01	0.53	0.01	0.45	0.04	0.27	0.07	0.1	0.17	0.01	0.03	0.49	0.02	0.01	0.02	0	0	0.02	0.64	0	0.12	0	0	0	0	0.02	0	0	0	0	0	0	0.01	0	0
		SID002012TP12.RAV690.C1	12	2015-12-23	100	0.46	0.21	0.13	1.62	62.7	0.96	0.2	0.02	0.04	0.02	4.12	0.06	11.15	0.03	0.35	0.01	0.27	0.18	2.62	0.02	0.08	4.13	0.11	0.02	0	0.03	0.06	0.06	0.11	0.02	9.04	0	0.03	0	0.02	0.02	0.01	0.01	0.02	0.7	0.02	0	0	0
		SID002012TP13.RAV689.E9	13	2015-12-24	100	0.09	0.1	6.66	51.85	4.81	32.44	0.01	0.01	0.01	0.01	1.81	0	1.29	0.08	0	0.04	0.02	0.03	0.01	0.02	0.04	0	0.01	0	0	0.01	0.54	0.01	0	0	0	0	0.01	0.01	0.01	0	0	0	0.02	0	0	0	0	0
		SID002012TP14.RAV690.D1	14	2015-12-25	100	0.18	0.18	0.14	59.26	6.2	23.99	2.08	0.04	0.03	0.01	3.47	0	0.4	0	1.72	0.01	0.05	0.05	0.11	0.02	1.06	0.02	0	0.02	0	0.01	0	0.73	0	0	0	0	0	0.02	0	0	0	0	0	0.12	0	0.02	0	0
		SID002012TP15.RAV690.F2	15	2015-12-26	100	1.6	0.23	0.21	39.53	3.78	21.04	0.5	0.03	0.03	0.02	0.89	0.01	0.32	0.01	0.35	0	0.01	0	0.19	30.22	0.03	0.2	0	0	0.01	0	0	0.67	0	0.01	0.02	0	0.01	0	0	0.01	0	0	0.01	0.01	0.01	0	0
		SID002012TP16.RAV690.F1	16	2015-12-27	100	0.14	0.07	0.05	74	3.27	20.12	0.24	0.01	0.02	0.01	0.49	0.01	0.34	0.01	0.15	0.01	0.02	0.02	0.11	0.01	0.01	0.17	0	0	0	0.01	0	0	0	0.61	0	0.01	0	0	0.01	0	0	0	0	0	0	0	0	0
		SID002012TP17.RAV690.E10	17	2015-12-28	100	0.1	0.06	0.04	74.89	0.92	14.02	1.56	0.02	0.02	0.01	0.03	0.02	2.02	0.01	1.31	0.01	0.01	0.01	2.96	0	0.09	1.48	0.01	0	0	0	0	0.22	0	0	0	0	0	0	0	0.01	0	0	0	0.14	0	0	0	0
		SID002012TP18.RAV689.C7	18	2015-12-29	100	0.19	0.21	0.07	58.22	7.11	24.47	0.37	0.02	0.02	0.01	0.31	0.01	0.48	3.01	0	0.04	0.03	1.98	0.01	0.99	0.02	0	0.04	0.02	0.03	1.91	0.01	0.02	0.02	0.02	0.02	0.01	0.02	0.01	0.01	0	0.01	0.01	0	0.01	0.01	0	0.01	0.01
		SID002012TP19.RAV689.A5	19	2015-12-30	100	0.14	0.22	0.11	54	19.14	3.26	0.6	0.02	0.03	0.02	0.63	0.09	5.96	0.01	0.46	0.08	0.44	2.42	0.01	0.16	7.25	0.06	0.01	0.05	0.01	0.01	0.01	0.02	4.42	0.01	0.01	0.02	0.02	0.01	0.03	0.01	0.01	0.01	0.01	0.01	0.02	0.02	0.03	0.01
		SID002012TP20.RAV689.F11	20	2015-12-31	100	0.09	0.11	0.08	4.72	48.15	0.08	0.02	0	0.01	0.02	1.62	0.02	1.92	0.01	0.18	0.01	0.16	0.24	7.44	0.01	0.05	6.64	0.16	0.1	0	0	0.05	0.01	0	27.32	0	0.01	0	0.01	0.01	0.05	0.04	0	0	0.01	0.01	0.01	0.41	0
		SID002012TP21.RAV690.H4	21	2016-01-01	100	13.86	6.4	0.06	0.09	47.09	0.42	0.01	0.39	1.29	0.02	7.39	0.05	5.46	0.03	0.06	0.05	0.03	0.03	2.95	0.07	2.83	0.16	0.01	0.24	0.01	0.01	10.21	0.01	0.06	0.01	0.02	0.01	0.51	0.01	0.01	0.02	0.01	0.01	0.01	0.04	0.02	0.01	0.01	0.01
		SID002012TPV1.RAV690.A10	V1	2015-12-11	100	0.89	0.52	0.95	46.97	6.62	32.89	1.75	0.08	0.07	0.1	0.1	0.04	0.12	2.36	0.66	0.02	0.02	0.05	4.41	0.03	0.04	0.05	0.05	0.05	0.01	0.01	0.02	0.01	0.01	0.01	0.04	0.01	0.01	0.03	0.02	0.07	0.46	0.01	0.03	0.01	0.03	0.04	0.01	0.12
		SID002012TPV2.RAV690.A5	V2	2016-01-07	100	0.94	19.29	0.05	2.36	27.7	22.69	1.99	0.03	0.02	0.01	18.64	0.07	0.47	0.09	1.03	0	0.09	0.07	0.33	0.01	0.07	1.24	0.02	0.22	0	0.03	0.03	0.59	0.07	1.57	0.01	0.03	0	0	0	0.01	0.01	0	0.1	0.02	0.01	0	0.01	0
[truncated: 57 more columns]

## Sheet: Dictionary
Dictionary
"species"	Percentage of reads assigned to the species calculated using total_species/total_reads
sample_date	Date at which the swab sample was taken
sample_id	Prelevement - time point as provided on the shipping manifest
sample_name	Name used during processing
subject_id	subject_id as provided on the shipping manifest
total_reads	Total 16S rRNA gene sequence reads generated for the sample
treatment_group	REF= 1caps/day; TRT1= 1tab/3days, TRT2= 1tab/4days, TRT3=1tab/5days
